# Supplementary material for: Organic Electron Donors and Terminal Electron Acceptors Structure Anaerobic Microbial Communities and Interactions in a Permanently Stratified Sulfidic Lake
Source: Front Microbiol. 2021 Apr 23;12:620424. doi: 10.3389/fmicb.2021.620424 (PMC8103211; doi:10.3389/fmicb.2021.620424)
Supplement: Supplementary file 2 [file Presentation_2.zip › Supplementary Tables.xlsx]

## Sheet: About
									Supplementary Tables for:
									Organic electron donors and terminal electron acceptors structure anaerobic microbial communities and interactions in a permanently stratified sulfidic lake
									Connie A. Rojas1,2, Ana De Santiago Torio3, Serry Park1, Tanja Bosak3*, Vanja Klepac-Ceraj1*
									1Department of Biological Sciences, Wellesley College, Wellesley, MA, USA.
									2Ecology, Evolution, and Behavior, Michigan State University, East Lansing, MI, USA.
									3Department of Earth, Atmospheric, and Planetary Sciences, Massachusetts Institute of Technology, Cambridge, MA, USA.

## Sheet: TableS1
Table S1. Physicochemical properties of the chemocline and monimolimnion of Green Lake, Fayetteville (NY).
Parameter	21m	24m	30m	45m	52.5m	Source(s)
Temp (°C)	8	8.6	7	6.5	7	This study
Fe2+ (nmol/L)	1209.2	360.27	179.42	86.97	84.8	Havig et al. (2015)
SO42- (mM)	11.57	15.05	15.47	14	14	Havig et al. (2015)
SO42- (mg/L)	455	446	444	417	422	Deevey et al. (1963)
S2- (mM)	0.03	0.425	0.444	1.355	1.864	Havig et al. (2015)
S2- (mg/L)	6.7	18.4	25.4	34.3	39.4	Deevey et al. (1963)
CO2 (ml/L)	125.9	144.8	147.9	166.1	164.3	Deevey et al. (1963)
CH4 (mmol/L)	7.96x10-3	8.48x10-3	1.35x10-2	2.15x10-2	2.31x10-2	This study
DOC (mmol/L)	0.183	0.16	0.176	0.128 (at 40 m)	0.172	Havig et al. (2015)
O2 (mg/L)	2.7	0.65	0	0	0	Deevey et al. (1963)
Mn (nmol/L)	45478	11493	6935	4487	4329	Havig et al. (2015)
Na (mmol/L)	1.25	1.32	1.27	1.56	1.53	Havig et al. (2015)
NH42+ (µM)	97	229.2	290.9	502.3	611.6	Havig et al. (2015)
NO3- (µM)	<1	<1	<1	<1	<1	Havig et al. (2015)
pH	6.89	6.9	6.9	6.93	6.94	This study

## Sheet: TableS2
Table S2. Water column samples used in this study.
sample	depth (m)
CR1	21
CR2	21
CR13	21
CR4	24
CR3	24
CR11	24
CR5	30
CR12	30
CR6	45
CR7	45
CR8	45
CR9	52.5
CR10	52.5

## Sheet: TableS3
Table S3. Samples of enrichment cultures used in this study.
sample	ElectronAcceptor	CarbonSource	polymer_type
SP.Fe.Su.a.1	Fe(III)	acetate	simple
SP.Fe.Su.a.2	Fe(III)	acetate	simple
SP.Fe.Su.B.1	Fe(III)	butyrate	simple
SP.Fe.Su.B.2	Fe(III)	butyrate	simple
SP.Fe.Su.C.1	Fe(III)	cellulose	complex
SP.Fe.Su.C.2	Fe(III)	cellulose	complex
SP.Fe.Su.Ch.1	Fe(III)	chitin	complex
SP.Fe.Su.Ch.2	Fe(III)	chitin	complex
SP.Fe.Su.Li.1	Fe(III)	lignin	complex
SP.Fe.Su.Li.2	Fe(III)	lignin	complex
SP.Fe.Su.m.1	Fe(III)	methane	simple
SP.Fe.Su.m.2	Fe(III)	methane	simple
SP.Fe.Su.NC.1	Fe(III)	NoC	simple
SP.Fe.Su.NC.2	Fe(III)	NoC	simple
SP.Fe.Su.P.1	Fe(III)	propionate	simple
SP.Fe.Su.P.2	Fe(III)	propionate	simple
SP.S.Su.a.1	S	acetate	simple
SP.S.Su.a.2	S	acetate	simple
SP.S.Su.B.1	S	butyrate	simple
SP.S.Su.B.2	S	butyrate	simple
SP.S.Su.C.1	S	cellulose	complex
SP.S.Su.C.2	S	cellulose	complex
SP.S.Su.Ch.1	S	chitin	complex
SP.S.Su.Ch.2	S	chitin	complex
SP.S.Su.Li.1	S	lignin	complex
SP.S.Su.Li.2	S	lignin	complex
SP.S.Su.m.1	S	methane	simple
SP.S.Su.m.2	S	methane	simple
SP.S.Su.NC.1	S	NoC	simple
SP.S.Su.NC.2	S	NoC	simple
SP.S.Su.P.1	S	propionate	simple
SP.S.Su.P.2	S	propionate	simple
SP.SO4.Su.a.1	SO4	acetate	simple
SP.SO4.Su.a.2	SO4	acetate	simple
SP.SO4.Su.B.1	SO4	butyrate	simple
SP.SO4.Su.B.2	SO4	butyrate	simple
SP.SO4.Su.C.1	SO4	cellulose	complex
SP.SO4.Su.C.2	SO4	cellulose	complex
SP.SO4.Su.Ch.2	SO4	chitin	complex
SP.SO4.Su.Ch.1	SO4	chitin	complex
SP.SO4.Su.Li.1	SO4	lignin	complex
SP.SO4.Su.Li.2	SO4	lignin	complex
SP.SO4.Su.m.1	SO4	methane	simple
SP.SO4.Su.m.2	SO4	methane	simple
SP.SO4.Su.NC.1	SO4	NoC	simple
SP.SO4.Su.NC.2	SO4	NoC	simple
SP.SO4.Su.P.1	SO4	propionate	simple
SP.SO4.Su.P.2	SO4	propionate	simple

## Sheet: TableS4_tab1
Table S4. Taxonomic composition of bacterial communities along the FGL watercolumn. Shown are raw
relative abundances of each bacterial phylum, family, and genus (tabs 1-3, respectively) for each sample used
in this study. Samples are labelled by their corresponding depths; Archaea are in blue.
Phylum	21	21	21	24	24	24	30	30	45	45	45	52.5	52.5	Average
Iainarchaeota	0.000990648	0.0250259	0.00678985	0.0145131	0.012145	0.0117815	0.0080094	0.0317977	0.020563	0.012082	0.0769564	0.00879843	0.0197362	0.0191684
Micrarchaeota	0.016841	0.135951	0.0290994	0.237047	0.309698	0.557098	0.389791	0.673363	0.30616	0.398707	0.508233	0.202364	0.20723	0.305506
Nanoarchaeota	0.204074	0.746718	0.177506	1.59402	2.02822	2.12236	3.84451	6.80284	5.81704	3.54004	4.94124	4.73942	3.60843	3.08972
Acetothermia	0	0	0	0	0	0	0.0026698	0	0	0.00604102	0.0897824	0.0175969	0.00328937	0.00918304
Acidobacteriota	0.0257569	0.315191	0.0203696	0.275749	0.29148	0.313052	0.771572	0.854797	1.87123	1.21122	4.22298	0.571898	1.19075	0.918158
Actinobacteriota	0.342764	1.69026	0.319123	0.77645	0.971601	0.998064	1.03855	1.10544	1.89865	2.53723	4.50836	1.135	1.99993	1.48626
Bacteria_NKB15	0	0	0	0.00725654	0.00404834	0.00504923	0.0213584	0.0336681	0.0479803	0.0573897	0.168342	0.0322609	0.0559192	0.0333287
Bacteria_Sva0485	0.139681	0.414618	0.107668	0.275749	0.455438	0.309686	0.339065	0.308625	0.420398	0.440994	1.14793	0.944365	0.733529	0.464442
Bacteria_TA06	0.00396259	0.0196149	0.000969979	0.106429	0.105257	0.0690061	0.694148	0.570488	0.699141	0.706799	0.71345	0.941432	0.677609	0.408331
Bacteria_WOR1	0	0	0	0	0	0	0	0.0112227	0.132517	0.111759	0.168342	0.0850515	0.098681	0.0467364
Bacteroidota	69.3246	55.2693	63.7887	44.3544	33.6559	41.6763	18.4323	24.4094	20.6384	20.171	16.0406	27.105	27.9826	35.6037
Caldatribacteriota	0.00495324	0.0344951	0.00581987	0.0580523	0.0931118	0.0673231	0.336395	0.334811	0.484372	0.576917	0.607635	0.284483	0.3092	0.245967
Caldisericota	0	0	0.00193996	0.0145131	0.00607251	0.0168308	0.0080094	0.0149636	0.0365564	0.0453076	0	0.0938499	0.0460511	0.0218534
Campilobacterota	1.37007	3.55232	1.15331	7.26138	7.50764	7.82799	9.49381	7.39764	0.470663	0.428912	1.40766	0.589495	0.444064	3.76192
Chloroflexi	0.254597	0.833294	0.301664	1.61337	2.26909	1.97762	4.93112	5.01094	4.43246	6.45181	8.8564	6.7044	5.27943	3.76278
Cloacimonadota	0	0.0243495	0	0.00241885	0.00202417	0.00168308	0.0186886	0.0448909	0.0228477	0.0362461	0.283777	0.0498578	0.0624979	0.0422524
Cyanobacteria	7.3724	5.12625	6.69771	3.99836	4.11109	3.31061	0.832977	0.62099	0.118808	0.0966563	0.437689	0.436989	0.427618	2.5837
Dependentiae	0.00891583	0.0196149	0.0048499	0.0822408	0.113353	0.117815	0.117471	0.202009	0.130232	0.271846	0.548314	0.214095	0.171047	0.153985
Desulfobacterota	9.58848	11.915	10.1334	25.7728	31.3564	22.8511	45.197	36.6366	47.4753	49.3914	26.7744	33.83	35.5646	29.7297
Elusimicrobiota	0.00693454	0.0439644	0.00872981	0.159644	0.153837	0.136329	0.218924	0.303013	0.107384	0.226538	0.415244	0.269818	0.358541	0.1853
Firmicutes	0.350689	1.88912	0.362772	3.18078	3.86211	3.99731	2.85135	3.64551	2.01974	3.11717	2.61972	1.97671	2.43413	2.48516
Fusobacteriota	0.0019813	0.0601974	0.00678985	0.0048377	0.0101208	0.00336615	0.053396	0.0280568	0.0342716	0.0151025	0.0304619	0.0439921	0.0131575	0.0235178
Gemmatimonadota	0	0	0.000969979	0.0048377	0.00404834	0.00841538	0.0106792	0.0168341	0.0159934	0.0181231	0.0384782	0.00586562	0.0164468	0.0108224
Hydrogenedentes	0.0019813	0.000676375	0.00193996	0	0.00607251	0.0100985	0.0320376	0.0168341	0.0251325	0.0211436	0.0464945	0.0469249	0.0164468	0.0173679
Latescibacterota	0.00792519	0.0419352	0.0048499	0.0290262	0.0506042	0.0302954	0.0774242	0.0972635	0.130232	0.169149	0.434483	0.0967827	0.108549	0.0983476
Marinimicrobia	0.00495324	0.0892815	0.00581987	0.234628	0.421027	0.353446	1.48708	2.10426	2.14312	2.66409	2.33434	1.23178	1.66113	1.13346
Myxococcota	0	0	0	0.0048377	0.00202417	0.00168308	0.0186886	0.0168341	0.0342716	0.0543692	0.0464945	0.178901	0.141443	0.0384267
Patescibacteria	9.00995	9.42799	14.9192	3.4783	5.93284	7.46276	1.25214	2.78323	2.75315	1.99958	4.89635	2.55448	2.73346	5.32334
Planctomycetota	0.0019813	0.0913106	0.00872981	0.0266073	0.0283384	0.0185138	0.0427168	0.0187045	0.0411259	0.0422871	0.320652	0.123178	0.0559192	0.0630819
Proteobacteria	1.11052	5.62676	1.02139	1.99313	2.00798	1.54675	1.25214	0.793072	0.792817	0.510466	7.48401	2.4313	2.23348	2.21568
Spirochaetota	0.0287288	0.163683	0.0310393	0.0507958	0.0708459	0.0824708	0.080094	0.115968	0.159934	0.17821	0.450515	0.108514	0.180915	0.130901
Synergistota	0.00495324	0.0338187	0.00387992	0.0435393	0.0546526	0.0370277	0.066745	0.0635954	0.0822519	0.0573897	0.0897824	0.0850515	0.0756554	0.0537187
Verrucomicrobiota	0.811341	2.40925	0.874921	4.34425	4.10299	4.07809	6.07913	4.93238	6.63727	4.43411	9.29088	12.8604	11.0885	5.53411

## Sheet: TableS4_tab2
Family	21	21	21	24	24	24	30	30	45	45	45	52.5	52.5	Average
Iainarchaeales	0.000990648	0.0250259	0.00678985	0.0145131	0.012145	0.0117815	0.0080094	0.0317977	0.020563	0.012082	0.0769564	0.00879843	0.0197362	0.0191684
Micrarchaeales	0.0148597	0.135951	0.0290994	0.217696	0.297553	0.547	0.373772	0.652788	0.283312	0.389646	0.450515	0.178901	0.194073	0.289628
Micrarchaeales_CG102	0.0019813	0	0	0.0193508	0.012145	0.0100985	0.0160188	0.020575	0.0228477	0.00906153	0.0577173	0.0234625	0.0131575	0.0158781
Woesearchaeales	0.0108971	0.155566	0.0135797	0.582942	0.599154	0.797778	1.40164	1.78441	3.18954	1.71565	2.49627	2.28466	1.49008	1.27094
Woesearchaeales_GW2011	0	0.032466	0	0	0.00202417	0.00504923	0.0080094	0.0037409	0.0342716	0.0664512	0.193994	0.0439921	0.0427618	0.0332893
Woesearchaeales_SCGC	0.188223	0.539071	0.160047	0.982052	1.41287	1.30438	2.40816	4.98101	2.53381	1.71565	1.77801	2.36091	2.01309	1.72133
Woesearchaeales_unclass	0.00495324	0.0196149	0.00387992	0.0290262	0.0141692	0.0151477	0.026698	0.0336681	0.0594041	0.0422871	0.472961	0.0498578	0.0624979	0.0641666
Absconditabacteriales_SR1	0.00891583	0.13054	0.0203696	0.14755	0.255045	0.164942	0.141499	0.338552	0.207914	0.17519	0.355923	0.340206	0.499984	0.214356
Acetothermiia	0	0	0	0	0	0	0.0026698	0	0	0.00604102	0.0897824	0.0175969	0.00328937	0.00918304
Acholeplasmataceae	0.0723173	0.458582	0.0863281	0.345895	0.416979	0.370277	0.0961128	0.138413	0.0297021	0.0845743	0.113831	0.0263953	0.036183	0.175045
Acidimicrobiia_IMCC26	0.00495324	0.0730485	0.0048499	0.0048377	0.0101208	0.00168308	0	0	0.00228477	0.00302051	0.0769564	0.00879843	0.00328937	0.014911
Acidobacteriae	0.00990648	0.0331424	0.00290994	0.0120942	0.00202417	0.00336615	0.0080094	0.0037409	0.0137086	0.012082	0	0.0439921	0.0328937	0.0136823
Acidobacteriae_unclass	0	0	0	0	0	0	0	0.00187045	0.00228477	0.00302051	0.123451	0.00293281	0	0.0102738
Actinobacteria_PeM15	0.120859	0.294899	0.121247	0.159644	0.174078	0.15316	0.0560658	0.0392795	0.0228477	0.0513487	0	0.0410593	0.0460511	0.0985031
Actinobacteria_unclass	0.00495324	0.0243495	0.00872981	0.0193508	0.0587009	0.0454431	0.0053396	0.0037409	0	0	0	0	0.0098681	0.0138828
Actinobacteriota_RBG-16-55	0	0.0554627	0	0	0	0.00336615	0	0	0.020563	0.012082	0	0.061589	0.072366	0.0173407
Actinobacteriota_unclass	0.0287288	0.0737249	0.0126097	0.0774031	0.0506042	0.102668	0.12815	0.155248	0.178212	0.265805	0.740705	0.228759	0.374988	0.18597
Actinobacteriota_WCHB1	0.0108971	0.105514	0.0106698	0.120942	0.17003	0.215434	0.515271	0.632213	1.41656	1.97541	1.96399	0.398862	1.15457	0.66849
Alphaproteobacteria_unclass	0.00495324	0	0.00387992	0.0266073	0.0384592	0.02188	0.026698	0	0	0	0	0.0175969	0	0.010775
Aminicenantales	0.0128784	0.282048	0.0135797	0.246722	0.279335	0.297905	0.736865	0.819258	1.78898	1.14779	3.87828	0.469249	1.08549	0.850645
Anaerolineaceae	0.119868	0.351715	0.127067	0.631319	0.52426	0.543634	1.4764	1.45334	1.27719	1.23539	2.65019	3.86251	2.28611	1.27223
Anaerolineae_Bin180	0.0019813	0.000676375	0.000969979	0.00967539	0.00404834	0.0151477	0.013349	0.020575	0.0251325	0.0271846	0.259728	0.0351937	0.0427618	0.0351095
Anaerolineae_RBG13	0.0148597	0.102809	0.0155197	0.0290262	0.0202417	0.0235631	0.0373772	0.0187045	0.0137086	0.00302051	0.136277	0.0293281	0.0230256	0.0359585
Anaerolineae_SBR1031	0.00693454	0.0135275	0.00387992	0.0338639	0.0263142	0.0168308	0.093443	0.0673363	0.0456955	0.0392666	0.436086	0.0733202	0.0493405	0.0696799
Anaerolineae_SJA15	0.0138691	0.0500517	0.0164896	0.123361	0.0708459	0.0841538	0.27232	0.173952	0.127947	0.0815537	0.208424	0.243423	0.246702	0.131776
Anaerolineae_unclass	0	0	0.00290994	0.00241885	0.00404834	0.00673231	0.040047	0.0261863	0.0251325	0.0211436	0.335081	0.0527906	0.0230256	0.0415012
Anaerovoracaceae	0.0277382	0.0507281	0.0213395	0.0241885	0.0344109	0.0269292	0.0026698	0.00187045	0	0.00604102	0.099402	0.00879843	0.00657873	0.0238996
Babeliales	0.0019813	0	0.00290994	0.0217696	0.0566767	0.0622738	0.0213584	0.0430204	0.0434107	0.0815537	0.171549	0.0703874	0.0493405	0.0481716
Babeliales_UBA12411	0.0019813	0	0.000969979	0.0217696	0.0202417	0.00673231	0.0427168	0.0598545	0.0525498	0.0875948	0.121848	0.0997155	0.0921022	0.0467751
Babeliales_unclass	0.0019813	0	0.000969979	0.0169319	0.0101208	0.0117815	0.026698	0.0448909	0.0297021	0.102697	0.254918	0.0410593	0.0296043	0.0439504
Bacillaceae	0.056467	0.185327	0.0300694	0.108848	0.206465	0.111083	0.0186886	0.0299272	0	0.00604102	0	0.00879843	0.00328937	0.0588465
Bacilli_unclass	0.0148597	0.00135275	0.00678985	0.280586	0.240876	0.422452	0.448526	0.718254	0.287882	0.377564	0.0416847	0.416459	0.391434	0.280671
Bacteria_NKB15	0	0	0	0.00725654	0.00404834	0.00504923	0.0213584	0.0336681	0.0479803	0.0573897	0.168342	0.0322609	0.0559192	0.0333287
Bacteria_Sva0485	0.139681	0.414618	0.107668	0.275749	0.455438	0.309686	0.339065	0.308625	0.420398	0.440994	1.14793	0.944365	0.733529	0.464442
Bacteria_TA06	0.00396259	0.0196149	0.000969979	0.106429	0.105257	0.0690061	0.694148	0.570488	0.699141	0.706799	0.71345	0.941432	0.677609	0.408331
Bacteria_WOR1	0	0	0	0	0	0	0	0.0112227	0.132517	0.111759	0.168342	0.0850515	0.098681	0.0467364
Bacteroidales_LKC2	0.0138691	0.106191	0.0145497	0.0145131	0.012145	0.0269292	0.0106792	0.0224454	0.00685432	0.00906153	0.13307	0.0117312	0.00657873	0.0298937
Bacteroidales_SB-5	0.0752893	0.265139	0.0717785	0.108848	0.117402	0.0908861	0.0694148	0.0523727	0.0365564	0.0573897	0.00320652	0.0557234	0.072366	0.0827979
Bacteroidales_unclass	0.0128784	0.032466	0.0135797	0.031445	0.103233	0.0622738	0.0827638	0.0729476	0.0822519	0.0966563	0.254918	2.86242	3.36831	0.544319
Bacteroidetes_BD2-2	0.0019813	0	0.0048499	0.18867	0.184199	0.232265	0.622063	0.561136	0.498081	0.582958	1.00364	0.700941	0.546035	0.394371
Bacteroidetes_vadinHA17	0.0108971	0.193443	0.0106698	0.0749843	0.0910876	0.0673231	0.093443	0.147766	0.187351	0.274866	0.112228	0.140775	0.335515	0.133873
Bacteroidetes_VC2.1_Bac22	0.316017	0.495106	0.245405	0.142712	0.220634	0.119498	0.0507262	0.0486318	0.00456955	0.0211436	0	0.0381265	0.0263149	0.132991
Bacteroidia_unclass	0.503249	1.00509	0.421941	0.998984	0.969577	0.767483	1.0786	0.82487	0.475233	0.486302	1.98323	1.22885	0.937469	0.898529
Berkelbacteria	0.0019813	0.0520809	0.000969979	0.00967539	0.0101208	0.02188	0.0373772	0.037409	0.0525498	0.0422871	0.099402	0.0997155	0.0657873	0.0408643
Burkholderiaceae	0.00495324	0.112278	0.0145497	0.0459581	0.0263142	0.02188	0	0	0.00228477	0.00906153	0	0.014664	0.0263149	0.0214045
Burkholderiales_unclass	0.108971	0.287459	0.161987	0.195927	0.222659	0.161575	0.0186886	0.0130932	0.00228477	0.00302051	0	0	0.00328937	0.0906888
Caldatribacteriota_JS1	0.00495324	0.0344951	0.00581987	0.0580523	0.0931118	0.0673231	0.336395	0.334811	0.484372	0.576917	0.607635	0.284483	0.3092	0.245967
Caldisericales_WCHB1	0	0	0.00193996	0.0145131	0.00607251	0.0168308	0.0080094	0.0149636	0.0365564	0.0453076	0	0.0938499	0.0460511	0.0218534
Campylobacteraceae	0.0019813	0.0473462	0.000969979	0.00725654	0	0	0	0	0.00685432	0	0	0	0	0.00495449
Cand__Campbellbacteria	0.0356633	0.221851	0.0252195	0.0145131	0.0303625	0.0185138	0.0080094	0.00187045	0	0	0	0.00293281	0.00657873	0.0281165
Cand__Falkowbacteria	0.0118878	0.137304	0.0193996	0.149969	0.14574	0.193554	0.165528	0.647177	0.287882	0.184251	0.707037	0.16717	0.161179	0.229083
Cand__Moranbacteria	8.72266	8.3255	14.5642	2.66557	4.87825	6.44955	0.0240282	0.0879113	0.0228477	0.00604102	0.256521	0.42819	0.174336	3.58505
Cand__Nealsonbacteria	0.00297194	0	0.000969979	0.00967539	0.00607251	0.00841538	0.0080094	0.04115	0.0251325	0.0241641	0.152309	0.0234625	0.0131575	0.0242685
Cand__Peregrinibacteria	0.0148597	0.0662847	0.0193996	0.113686	0.0951359	0.107717	0.0480564	0.0822999	0.0548346	0.0483281	0.115435	0.0645218	0.108549	0.072239
Cand__Shapirobacteria	0.000990648	0.0250259	0.000969979	0.0145131	0.00607251	0.00673231	0.0080094	0.0486318	0.0685432	0.0543692	0.101005	0.0381265	0.10526	0.0367884
Cand__Staskawiczbacteria	0.00297194	0	0.00581987	0.0507958	0.109305	0.0807877	0.280329	0.488188	0.751691	0.619204	1.27138	0.677479	0.578928	0.378222
Carnobacteriaceae	0	0	0	0	0	0.00336615	0	0.00187045	0	0	0.131467	0	0	0.0105157
Caulobacteraceae	0	0.0385534	0	0.00725654	0.00404834	0.00336615	0.0080094	0.00187045	0.0159934	0.00906153	0	0.0293281	0.00657873	0.00954354
Chitinophagaceae	0.00396259	0	0.00581987	0.0411204	0.0526284	0.0454431	0.0026698	0	0	0	0	0	0.00328937	0.011918
Chlorobiaceae	64.728	47.006	60.1872	34.6935	22.3509	31.4264	2.49626	1.89664	0.107384	0.123841	0.0448912	0.442854	0.243413	20.4421
Chloroflexi_KD4-96	0.00297194	0	0	0.00241885	0.00404834	0.00336615	0.0053396	0.0037409	0.00228477	0.00302051	0.0801629	0	0	0.008258
Chloroflexi_unclass	0	0	0	0	0	0	0	0	0.0159934	0.0422871	0	0.11438	0.108549	0.0216315
Christensenellaceae	0	0	0	0.00241885	0.00607251	0.00168308	0.0186886	0.0243159	0.0159934	0.0332256	0.155516	0.00879843	0.0197362	0.0220345
Chromatiaceae	0.762799	1.04297	0.641156	0.749843	0.576888	0.575612	0.656771	0.319847	0.367849	0.1178	0.468151	1.90926	1.64797	0.756686
Chthoniobacteraceae	0.00396259	0	0.0048499	0.0145131	0.00809667	0.00504923	0.013349	0.0261863	0.0639737	0.0392666	0.165136	0.1877	0.246702	0.0599065
Cloacimonadales_MSBL8	0	0.0243495	0	0.00241885	0.00202417	0.00168308	0.0186886	0.0448909	0.0228477	0.0362461	0.283777	0.0498578	0.0624979	0.0422524
Clostridia_unclass	0.00693454	0.0412589	0.00872981	0.0048377	0.00607251	0.00504923	0.0026698	0	0	0	0	0.00293281	0	0.00603733
Comamonadaceae	0.00693454	0.251611	0.0174596	0.0459581	0.0607251	0.0336615	0.013349	0.0130932	0	0.00604102	0.00801629	0.00879843	0.0164468	0.0370842
Coriobacteriia_FS118	0	0	0	0	0	0	0	0	0	0	0.126657	0.00879843	0.00328937	0.0106727
Corynebacteriaceae	0	0.0446407	0	0	0	0	0	0	0	0	0.309429	0	0	0.0272361
Corynebacteriales_unclass	0.0128784	0.005411	0.00969979	0.0241885	0.0161933	0.0235631	0.040047	0.0299272	0.0137086	0.012082	0.0288586	0.0703874	0.0789448	0.0281454
Coxiellaceae	0.105999	0.476844	0.0872981	0.790963	0.967553	0.6564	0.291008	0.357256	0.182782	0.172169	0.371956	0.217028	0.187494	0.374212
Crocinitomicaceae	0.000990648	0.0473462	0.000969979	0.0145131	0.0222659	0.0185138	0.0080094	0.00561136	0.00228477	0.012082	0.0320652	0.0234625	0.0197362	0.0159885
Cryomorphaceae	0.00297194	0.0744012	0.0048499	0.00967539	0.0182175	0.0151477	0.0053396	0.00187045	0	0.00906153	0	0	0.00328937	0.0111404
Cyanobiaceae	7.34764	5.07822	6.67637	3.94756	4.04429	3.24497	0.784921	0.570488	0.107384	0.0664512	0.424863	0.384198	0.411171	2.54527
Dehalococcoidia_661239	0	0	0	0.00241885	0	0	0.0053396	0.0037409	0.0274173	0.0453076	0.330271	0.00586562	0.0098681	0.0330945
Dehalococcoidia_GIF3	0.0941116	0.245524	0.133857	0.766775	1.59504	1.26736	2.88338	3.11056	2.54752	4.57909	3.23217	2.0471	2.23348	1.90277
Dehalococcoidia_GIF9	0	0	0	0	0	0.00168308	0.0053396	0.0037409	0.00685432	0.00604102	0.0673368	0.00586562	0.0164468	0.00871602
Dehalococcoidia_MSBL5	0	0	0	0	0	0.00168308	0.0080094	0.0187045	0.0319868	0.0392666	0	0.0205297	0.0098681	0.0100037
Dehalococcoidia_RBG13	0	0	0	0	0.00202417	0.00168308	0.013349	0.0168341	0.0319868	0.0302051	0	0.0234625	0.0230256	0.0109669
Dehalococcoidia_unclass	0	0.0689902	0.000969979	0.0120942	0.0182175	0.0117815	0.0774242	0.0935226	0.25361	0.29903	1.12068	0.190633	0.20723	0.181091
Desulfatiglandaceae	1.17293	1.7207	0.969009	4.48212	4.51592	3.29378	7.80916	3.82882	2.3716	1.54348	2.7079	6.17943	3.82224	3.4167
Desulfitobacteriales	0.000990648	0	0	0.0145131	0	0.00336615	0.0614054	0.0299272	0.0731128	0.0785332	0.160326	0.0733202	0.0493405	0.0419104
Desulfobaccaceae	0.785584	1.49344	0.800233	0.897392	1.02828	0.903812	1.36427	0.596674	0.530068	0.374543	0.981194	1.51626	0.947337	0.939929
Desulfobacterales	0.00297194	0	0.00581987	0.00241885	0.00404834	0.00504923	0	0.00187045	0	0	0.0448912	0.014664	0.0098681	0.00704631
Desulfobacterota_unclass	0.0148597	0.00135275	0.0232795	0.0459581	0.0404834	0.0488092	0.114801	0.0729476	0.10053	0.148005	0.788803	0.0703874	0.111838	0.121697
Desulfocapsaceae	0.545847	0.654731	0.48402	0.326544	0.467583	0.289489	0.26965	0.157118	0.123378	0.111759	0.056114	0.571898	0.430907	0.345311
Desulfococcaceae	0.00594389	0.00338187	0.00872981	0.0145131	0.0141692	0.0134646	0.0026698	0.00187045	0.00456955	0	0	0.0117312	0.00328937	0.00648714
Desulfomicrobiaceae	0.000990648	0	0.000969979	0.0290262	0.0202417	0.0235631	0.0106792	0.0130932	0	0.012082	0	0.00586562	0.00657873	0.00946849
Desulfomonilaceae	0.161476	0.411236	0.161987	0.246722	0.31577	0.200286	0.640752	0.274957	0.749406	0.465158	1.65777	2.28466	1.71705	0.714402
Desulfosarcinaceae	0.0881677	0.321954	0.105728	0.343476	0.629516	0.380375	0.341734	0.310495	0.0845366	0.114779	0.176358	0.196498	0.151311	0.24961
Desulfovibrionaceae	0.0138691	0.0304369	0.00969979	0.0266073	0.0161933	0.0201969	0.0106792	0.00187045	0	0.012082	0	0.0117312	0.0098681	0.0125565
Dissulfuribacteraceae	0	0	0	0.00967539	0.0101208	0.00336615	0.0827638	0.0243159	0.169073	0.196333	0.282173	0.454585	0.236834	0.113019
Elusimicrobia_IV	0.00693454	0.0439644	0.00872981	0.159644	0.153837	0.136329	0.218924	0.303013	0.107384	0.226538	0.415244	0.269818	0.358541	0.1853
Enterobacterales_unclass	0	0.0818414	0	0	0	0	0	0	0	0	0	0	0	0.00629549
Erysipelatoclostridiaceae	0	0	0	0	0	0	0.0106792	0.0149636	0.0411259	0.123841	0.20201	0.134909	0.108549	0.0489291
Firmicutes_unclass	0.00297194	0.0317896	0.00193996	0.0580523	0.0546526	0.0538585	0.120141	0.168341	0.274173	0.407769	0.197201	0.24049	0.266439	0.144448
Flavobacteriaceae	0.486408	0.715605	0.297784	0.145131	0.240876	0.178406	0.0240282	0.0224454	0	0.00302051	0	0.0322609	0.0296043	0.167351
Fusobacteriaceae	0.0019813	0.0601974	0.00678985	0.00241885	0.00404834	0.00168308	0.0026698	0.0037409	0.0228477	0	0	0	0	0.00818286
Gaiellales_unclass	0.036654	0.10822	0.0310393	0.0822408	0.117402	0.106034	0.240282	0.192657	0.223908	0.184251	0.867362	0.246356	0.213809	0.203863
Gammaproteobacteria_unclass	0.0019813	0.0290841	0.000969979	0.00725654	0.00809667	0.00504923	0.0293678	0.0130932	0.0776823	0.0755127	0.314239	0.0381265	0.0855235	0.0527679
Gastranaerophilales	0.0118878	0.0331424	0.00678985	0.0362827	0.04858	0.0504923	0.0453866	0.04115	0	0.00906153	0	0.0234625	0.0098681	0.0243157
Gemmatimonadota_BD2-11	0	0	0.000969979	0.0048377	0.00404834	0.00841538	0.0106792	0.0168341	0.0159934	0.0181231	0.0384782	0.00586562	0.0164468	0.0108224
Geobacteraceae	0.00594389	0.0081165	0.0145497	0.413623	0.52426	0.424135	0.52862	0.316106	0.0388412	0.0453076	0.274157	0.0498578	0.0559192	0.207649
Gracilibacteria	0.15256	0.196149	0.191086	0.106429	0.139668	0.117815	0.0320376	0.0392795	0.020563	0.0362461	0.179565	0.0527906	0.036183	0.100029
Gracilibacteria_JGIP22	0.00396259	0.158948	0.00872981	0.0362827	0.0222659	0.0235631	0.0026698	0.00561136	0	0.00302051	0	0	0.00328937	0.0206418
Hungateiclostridiaceae	0.00396259	0.0480226	0.0106698	0.0725654	0.0951359	0.0858369	0.093443	0.0935226	0.210199	0.196333	0.203614	0.140775	0.194073	0.111396
Hydrogenedensaceae	0.0019813	0.000676375	0.00193996	0	0.00607251	0.0100985	0.0320376	0.0168341	0.0251325	0.0211436	0.0464945	0.0469249	0.0164468	0.0173679
Ignavibacteriales_BSV40	0.000990648	0	0	0.0193508	0.0263142	0.0353446	0.0881034	0.0748181	0.0388412	0.0392666	0.184375	0.0322609	0.0328937	0.044043
Ignavibacteriales_PHOS	0.0217943	0.0601974	0.00872981	0.0120942	0.0283384	0.00841538	0.013349	0.0149636	0.0137086	0.00604102	0	0.11438	0.0921022	0.0303164
Ilumatobacteraceae	0.0138691	0.318573	0.0261894	0.0556335	0.0708459	0.0740554	0.0106792	0.0168341	0	0.00604102	0	0.00586562	0.00657873	0.0465511
Izemoplasmataceae	0.159494	0.702754	0.192056	2.25678	2.79133	2.89826	1.94895	2.39231	1.03043	1.77606	1.12388	0.906238	1.31904	1.49981
Kapabacteriales	0	0	0.000969979	0.00241885	0.00404834	0.0134646	0.0080094	0.0130932	0.0091391	0.0151025	0.291793	0.014664	0	0.0286695
Kiritimatiellaceae	0.0118878	0.0507281	0.0106698	0.0387016	0.0404834	0.0168308	0.0240282	0.0280568	0.0137086	0.00906153	0.0865759	0.0234625	0.0197362	0.0287639
Kiritimatiellae_unclass	0	0	0	0.0120942	0.00809667	0.00841538	0.0213584	0.0168341	0.0342716	0.0151025	0.00160326	0.0234625	0.0296043	0.0131418
Kiritimatiellae_WCHB1	0.0297194	0.118366	0.0310393	0.56601	0.34006	0.410671	1.10263	0.637824	2.38759	1.03603	2.73676	1.36962	1.7006	0.958994
Kryptoniales_BSV26	0.0208036	0.00405825	0.0126097	0.302356	0.358278	0.301271	0.560658	0.559265	0.267319	0.555774	1.00364	0.258087	0.31249	0.347431
Lachnospiraceae	0.0019813	0.0514045	0.000969979	0.0048377	0.00404834	0.0100985	0.0240282	0.0112227	0.0297021	0.0271846	0	0.00586562	0.036183	0.0159636
Latescibacteraceae	0.00792519	0.0419352	0.0048499	0.0290262	0.0506042	0.0302954	0.0774242	0.0972635	0.130232	0.169149	0.434483	0.0967827	0.108549	0.0983476
Legionellaceae	0.00990648	0.0128511	0.0155197	0.00725654	0.0161933	0.0117815	0.0080094	0	0.00228477	0.00302051	0	0.00293281	0.0164468	0.00816946
Lentimicrobiaceae	2.85307	3.88983	2.26102	6.84292	8.03393	7.72869	12.0034	19.0506	17.4123	16.1537	8.14776	14.9749	16.7034	10.4658
Leptotrichiaceae	0	0	0	0.00241885	0.00607251	0.00168308	0.0507262	0.0243159	0.0114239	0.0151025	0.0304619	0.0439921	0.0131575	0.015335
Marinifilaceae	0.00792519	0.0500517	0.0135797	0.00967539	0.00607251	0.0134646	0.0053396	0.00935226	0	0.00604102	0	0.00586562	0.00328937	0.0100505
Marinilabiliaceae	0.0148597	0.148802	0.0184296	0.302356	0.336012	0.201969	0.568667	0.394665	0.434107	0.510466	0.663749	3.10291	2.64136	0.718335
Marinimicrobia	0.00495324	0.0892815	0.00581987	0.234628	0.421027	0.353446	1.48708	2.10426	2.14312	2.66409	2.33434	1.23178	1.66113	1.13346
Melioribacteraceae	0.176335	0.687197	0.109608	0.14755	0.182175	0.117815	0.0694148	0.0617249	0.00685432	0.00302051	0	0.0234625	0.0164468	0.1232
Methylacidiphilaceae	0.00297194	0.0696666	0.000969979	0.0120942	0.0101208	0.0100985	0	0.0149636	0.0182782	0.0151025	0.0961955	0.0263953	0.00657873	0.0218028
Microbacteriaceae	0.00495324	0.070343	0.00387992	0.0387016	0.0384592	0.0286123	0	0	0	0.00604102	0.174755	0.014664	0.00328937	0.0295153
Micrococcaceae	0	0.0744012	0	0	0	0	0	0	0	0	0.189184	0	0	0.0202758
Neisseriaceae	0	0	0	0	0	0.00336615	0	0.00187045	0	0	0.219646	0	0	0.0172987
Nostocaceae	0.0128784	0.0148802	0.0145497	0.0145131	0.0182175	0.0151477	0.0026698	0.00935226	0.0114239	0.0211436	0.0128261	0.0293281	0.00657873	0.0141161
Oligosphaerales_Lenti02	0.0574576	0.133246	0.0581987	0.263654	0.202417	0.215434	0.178877	0.140284	0.214769	0.12082	0.320652	0.392996	0.246702	0.195808
Omnitrophaceae	0.0812332	0.514721	0.126097	1.89396	1.93308	2.07187	3.35327	2.91791	3.02276	2.32579	3.94081	2.92108	1.79928	2.06937
Omnitrophales	0	0.0128511	0	0.0048377	0.00404834	0.00336615	0	0	0.00456955	0.012082	0.043288	0.00293281	0.00328937	0.00702039
Oxalobacteraceae	0.056467	0.378094	0.0261894	0.031445	0	0.00168308	0.0587356	0.0149636	0.0594041	0.0453076	0.780787	0.0205297	0.0855235	0.119933
Paceibacteraceae	0	0	0	0	0.00202417	0	0.0026698	0.0037409	0.0297021	0.0181231	0.0913857	0.0263953	0.0230256	0.015159
Paludibacteraceae	0.00297194	0	0.000969979	0.0120942	0.0202417	0.0168308	0.104122	0.129061	0.35414	0.410789	0.779183	0.604159	0.618401	0.234843
Parachlamydiaceae	0.000990648	0	0.00193996	0.031445	0.0202417	0.0269292	0.053396	0.0430204	0.0114239	0.0151025	0.0480977	0.0351937	0.0164468	0.0234021
Parcubacteria_CG1	0.00495324	0.0520809	0.00387992	0.111267	0.12145	0.171674	0.277659	0.615379	0.726558	0.540671	0.663749	0.35487	0.608533	0.327133
Parcubacteria_GWB1	0.00297194	0	0.00387992	0.0338639	0.0566767	0.0622738	0.184216	0.316106	0.45924	0.211436	0.673368	0.246356	0.31249	0.197144
Parcubacteria_unclass	0.0406166	0.0297605	0.0543188	0.0145131	0.0526284	0.0302954	0.026698	0.0261863	0.0297021	0.0211436	0.160326	0.0175969	0.0230256	0.0405239
Pasteurellaceae	0	0.0676375	0	0	0	0	0	0	0	0	0	0	0	0.00520288
Patescibacteria_WWE3	0.000990648	0	0	0	0	0.00336615	0.0053396	0.0037409	0.0137086	0.00604102	0.0689401	0.00293281	0.0098681	0.00884061
Pectobacteriaceae	0.0138691	0.0121747	0.0232795	0.00725654	0.0303625	0.00841538	0.0694148	0.0130932	0.0137086	0.012082	0.00320652	0.0234625	0.00657873	0.0182234
Pedosphaeraceae	0.0297194	0.0365242	0.0281294	0.0894974	0.131571	0.0824708	0.315036	0.230066	0.210199	0.262784	0.495407	0.457518	0.187494	0.196647
Phycisphaeraceae	0	0.0284077	0.000969979	0.0048377	0.00202417	0.00336615	0.0053396	0.00187045	0.0091391	0.012082	0.0609238	0.014664	0.0098681	0.0118071
Phycisphaerales_sediment.g	0.0019813	0.0629029	0.00775983	0.0217696	0.0263142	0.0151477	0.0373772	0.0168341	0.0319868	0.0302051	0.259728	0.108514	0.0460511	0.0512747
Polyangia_MidBa8	0	0	0	0	0	0	0	0	0.0182782	0.0211436	0	0.129044	0.098681	0.0205497
Prevotellaceae	0	0	0	0.00241885	0	0	0	0	0	0	0.120244	0	0	0.00943563
Prolixibacteraceae	0.0455698	0.202912	0.0640186	0.048377	0.0465559	0.0168308	0.0240282	0.0299272	0.0388412	0.0332256	0.309429	0.307945	0.148021	0.101206
Pseudomonadaceae	0.000990648	2.70956	0.000969979	0.00241885	0.00202417	0.00336615	0.0026698	0	0.00456955	0	4.80496	0.0117312	0	0.580251
Rhizobiaceae	0	0	0	0.0145131	0.012145	0.00336615	0	0.00561136	0	0.00302051	0	0.0527906	0.0822341	0.0133601
Rhodobacteraceae	0.0019813	0.0223204	0.00581987	0.0169319	0.0141692	0.0134646	0.0026698	0.00187045	0.00456955	0.00302051	0	0.0205297	0.00657873	0.00876354
Rikenellaceae	0.0019813	0.00338187	0.000969979	0.00241885	0.0141692	0.00673231	0.0160188	0.0336681	0.0159934	0.00906153	0.0801629	0.0351937	0.0427618	0.0201934
Rubritaleaceae	0.0247662	0.0689902	0.0193996	0.0193508	0.0202417	0.0252461	0.0293678	0.0224454	0.0571194	0.0422871	0.139483	0.269818	0.450643	0.0914738
Saccharimonadales_LWQ8	0.000990648	0.032466	0	0	0.00202417	0.00168308	0	0	0.00228477	0.00906153	0	0.0117312	0.00328937	0.00488698
Sandaracinaceae	0	0	0	0.0048377	0.00202417	0.00168308	0.0186886	0.0168341	0.0159934	0.0332256	0.0464945	0.0498578	0.0427618	0.017877
Saprospiraceae	0.0158504	0.0297605	0.0126097	0.0507958	0.0566767	0.0538585	0.0106792	0.00935226	0.0137086	0.00302051	0	0.143708	0.0559192	0.0350722
Smithellaceae	0.0158504	0	0.0155197	0.06289	0.115378	0.0521754	0.0480564	0.0243159	0.0114239	0.0422871	0	0.123178	0.098681	0.0469043
Solirubrobacteraceae	0.0376446	0.05411	0.0358892	0.0411204	0.0425075	0.0302954	0.0373772	0.0280568	0.0182782	0.0211436	0	0.0381265	0.0230256	0.0313519
Sphingobacteriaceae	0.000990648	0.144068	0.000969979	0.0048377	0.0283384	0.00504923	0	0	0	0	0	0.00586562	0.00657873	0.0151306
Sphingobacteriales_NS11	0	0.0568155	0	0	0.00202417	0	0	0.00187045	0.00228477	0.00302051	0	0.00293281	0	0.00530371
Sphingobacteriales_S15A	0	0	0.000969979	0.0653089	0.0566767	0.0572246	0.242952	0.155248	0.258179	0.323194	0.193994	0.539637	0.480247	0.182587
Sphingobacteriales_SBYC	0	0	0	0.0048377	0.0101208	0.00841538	0.0507262	0.037409	0.0525498	0.0694717	0	0.0234625	0.0394724	0.022805
Sphingobacteriales_unclass	0.00396259	0.00135275	0.00290994	0.0532146	0.0506042	0.0336615	0.120141	0.175823	0.315299	0.3534	0.551521	1.37842	1.18417	0.32496
Sphingomonadaceae	0.0188223	0.0527572	0.00775983	0.0145131	0.00404834	0.00673231	0.0560658	0.0187045	0.0434107	0.0392666	0.269347	0.0439921	0.0493405	0.0480585
Spirochaetaceae	0.0237756	0.138657	0.0281294	0.0459581	0.0465559	0.0690061	0.0694148	0.106616	0.157649	0.17821	0.450515	0.105581	0.180915	0.123153
Spirochaetota_MVP15	0.00495324	0.0250259	0.00290994	0.0048377	0.02429	0.0134646	0.0106792	0.00935226	0.00228477	0	0	0.00293281	0	0.00774849
Spirosomaceae	0.000990648	0.0500517	0.000969979	0.00725654	0.012145	0.00673231	0	0.00187045	0	0	0	0	0.0098681	0.00691421
Sporichthyaceae	0.0663734	0.387563	0.0543188	0.152387	0.222659	0.213751	0.0053396	0.00748181	0.00228477	0	0.0304619	0.0117312	0.0098681	0.0895553
Staphylococcaceae	0.000990648	0	0	0	0	0.00168308	0.0026698	0.0037409	0.00228477	0	0.190788	0	0.00328937	0.0158036
Streptococcaceae	0.0019813	0.317896	0.00387992	0.00725654	0.00607251	0.00336615	0.0026698	0.0168341	0.0251325	0	0	0.00293281	0	0.0298478
Sulfurimonadaceae	1.34926	3.50497	1.13779	6.98805	7.15746	7.62097	6.9308	5.73481	0.319868	0.317153	0.982797	0.434056	0.273017	3.28854
Sulfurovaceae	0.0188223	0	0.0145497	0.266073	0.350181	0.207018	2.56301	1.66283	0.143941	0.111759	0.424863	0.155439	0.171047	0.468426
Synergistaceae	0.00495324	0.0338187	0.00387992	0.0435393	0.0546526	0.0370277	0.066745	0.0635954	0.0822519	0.0573897	0.0897824	0.0850515	0.0756554	0.0537187
Syntrophaceae	6.7265	7.25547	7.48727	18.7316	23.4925	17.0883	33.7222	30.8157	43.0931	46.1081	19.704	22.1398	27.7655	23.3946
Syntrophales_unclass	0.0475511	0.0142039	0.046559	0.135455	0.153837	0.102668	0.248291	0.183304	0.182782	0.196333	0.0240489	0.173036	0.171047	0.129163
Syntrophobacterales_unclass	0	0	0	0.0048377	0.00809667	0.00168308	0.0026698	0.0130932	0.0159934	0.0211436	0.0769564	0.0263953	0.0263149	0.015168
Tannerellaceae	0	0	0	0	0	0	0.0026698	0	0.00456955	0	0.1475	0	0.00328937	0.012156
Terrimicrobiaceae	0.408147	0.554627	0.327853	0.413623	0.556646	0.469578	0.421828	0.409629	0.335862	0.253723	0.343097	6.45511	5.8156	1.28964
Thalassobaculales_unclass	0.00891583	0.0466699	0.0106698	0.0266073	0.0161933	0.0151477	0.0080094	0.00935226	0.00228477	0	0.0865759	0	0	0.0177251
Vermiphilaceae	0.00297194	0.0196149	0	0.0217696	0.0263142	0.0370277	0.026698	0.0542431	0.00456955	0	0	0.00293281	0	0.0150878
Verrucomicrobiae_B29	0.0019813	0.0182621	0.00193996	0.0048377	0.00202417	0.00841538	0.0026698	0.0112227	0.00228477	0.00604102	0.00641303	0.00293281	0	0.0053096
Verrucomicrobiae_LD1PB3	0.00594389	0.0547864	0.00193996	0.0677277	0.0465559	0.0572246	0.0827638	0.0486318	0.0616889	0.0543692	0.0817661	0.0645218	0.0559192	0.052603
Verrucomicrobiae_SBQ257	0.000990648	0	0	0.0145131	0.0202417	0.00673231	0.026698	0.0299272	0.0388412	0.0302051	0.379972	0.0498578	0.0296043	0.0482756
Verrucomicrobiota_unclass	0	0	0	0.00725654	0.00404834	0.00504923	0.0320376	0.0243159	0.0434107	0.0181231	0.092989	0.0205297	0.0624979	0.023866
Vicinamibacteraceae	0.00297194	0	0.00387992	0.0169319	0.0101208	0.0117815	0.026698	0.0299272	0.0662585	0.0483281	0.136277	0.0527906	0.0657873	0.0362887
Vicinamibacterales_unclass	0	0	0	0	0	0	0	0	0	0	0.0849727	0.00293281	0.00657873	0.00726802
Victivallaceae	0.000990648	0.010822	0.00678985	0.0435393	0.0384592	0.0353446	0.0827638	0.0748181	0.0365564	0.0845743	0.0384782	0.331407	0.273017	0.0813509
Victivallales_GWF2	0.000990648	0	0	0.0120942	0.0101208	0.00673231	0.026698	0.0317977	0.0342716	0.0392666	0	0.152506	0.0822341	0.0305163
Victivallales_PRD18	0.149588	0.765656	0.255105	0.834502	0.706435	0.61264	0.312367	0.224454	0.0456955	0.0543692	0.274157	0.0733202	0.0624979	0.336214
Woesearchaeales	0.0108971	0.155566	0.0135797	0.582942	0.599154	0.797778	1.40164	1.78441	3.18954	1.71565	2.49627	2.28466	1.49008	1.27094
Woesearchaeales_GW2011	0	0.032466	0	0	0.00202417	0.00504923	0.0080094	0.0037409	0.0342716	0.0664512	0.193994	0.0439921	0.0427618	0.0332893
Woesearchaeales_SCGC	0.188223	0.539071	0.160047	0.982052	1.41287	1.30438	2.40816	4.98101	2.53381	1.71565	1.77801	2.36091	2.01309	1.72133
Woesearchaeales_unclass	0.00495324	0.0196149	0.00387992	0.0290262	0.0141692	0.0151477	0.026698	0.0336681	0.0594041	0.0422871	0.472961	0.0498578	0.0624979	0.0641666
Xanthomonadaceae	0.00297194	0.00405825	0.00387992	0.00241885	0.00809667	0	0.0026698	0.00935226	0.0137086	0.012082	0.157119	0.0205297	0.0131575	0.0192342

## Sheet: TableS4_tab3
Genus	21	21	21	24	24	24	30	30	45	45	45	52.5	52.5	Average
Cand__Iainarchaeum	0.000990648	0.0250259	0.00678985	0.0145131	0.012145	0.0117815	0.0080094	0.0317977	0.020563	0.012082	0.0769564	0.00879843	0.0197362	0.0191684
Micrarchaeales	0.0148597	0.135951	0.0290994	0.217696	0.297553	0.547	0.373772	0.652788	0.283312	0.389646	0.450515	0.178901	0.194073	0.289628
Micrarchaeales_CG102	0.0019813	0	0	0.0193508	0.012145	0.0100985	0.0160188	0.020575	0.0228477	0.00906153	0.0577173	0.0234625	0.0131575	0.0158781
Woesearchaeales	0.0108971	0.155566	0.0135797	0.582942	0.599154	0.797778	1.40164	1.78441	3.18954	1.71565	2.49627	2.28466	1.49008	1.27094
Woesearchaeales_GW2011	0	0.032466	0	0	0.00202417	0.00504923	0.0080094	0.0037409	0.0342716	0.0664512	0.193994	0.0439921	0.0427618	0.0332893
Woesearchaeales_SCGC	0.188223	0.539071	0.160047	0.982052	1.41287	1.30438	2.40816	4.98101	2.53381	1.71565	1.77801	2.36091	2.01309	1.72133
Woesearchaeales_unclass	0.00495324	0.0196149	0.00387992	0.0290262	0.0141692	0.0151477	0.026698	0.0336681	0.0594041	0.0422871	0.472961	0.0498578	0.0624979	0.0641666
Absconditabacteriales_SR1	0.00891583	0.13054	0.0203696	0.14755	0.255045	0.164942	0.141499	0.338552	0.207914	0.17519	0.355923	0.340206	0.499984	0.214356
Acetothermiia	0	0	0	0	0	0	0.0026698	0	0	0.00604102	0.0897824	0.0175969	0.00328937	0.00918304
Acholeplasma	0.0723173	0.458582	0.0863281	0.345895	0.416979	0.370277	0.0961128	0.138413	0.0297021	0.0845743	0.113831	0.0263953	0.036183	0.175045
Acidimicrobiia_IMCC26	0.00495324	0.0730485	0.0048499	0.0048377	0.0101208	0.00168308	0	0	0.00228477	0.00302051	0.0769564	0.00879843	0.00328937	0.014911
Acidobacteriae_unclass	0	0	0	0	0	0	0	0.00187045	0.00228477	0.00302051	0.123451	0.00293281	0	0.0102738
Actinobacteria_PeM15	0.120859	0.294899	0.121247	0.159644	0.174078	0.15316	0.0560658	0.0392795	0.0228477	0.0513487	0	0.0410593	0.0460511	0.0985031
Actinobacteria_unclass	0.00495324	0.0243495	0.00872981	0.0193508	0.0587009	0.0454431	0.0053396	0.0037409	0	0	0	0	0.0098681	0.0138828
Actinobacteriota_RBG-16-55	0	0.0554627	0	0	0	0.00336615	0	0	0.020563	0.012082	0	0.061589	0.072366	0.0173407
Actinobacteriota_unclass	0.0287288	0.0737249	0.0126097	0.0774031	0.0506042	0.102668	0.12815	0.155248	0.178212	0.265805	0.740705	0.228759	0.374988	0.18597
Actinobacteriota_WCHB1	0.0108971	0.105514	0.0106698	0.120942	0.17003	0.215434	0.515271	0.632213	1.41656	1.97541	1.96399	0.398862	1.15457	0.66849
Allorhizobium-Neorhizobium-Pararhizobium-Rhizobium	0	0	0	0.0145131	0.012145	0.00336615	0	0.00561136	0	0.00302051	0	0.0527906	0.0822341	0.0133601
Alphaproteobacteria_unclass	0.00495324	0	0.00387992	0.0266073	0.0384592	0.02188	0.026698	0	0	0	0	0.0175969	0	0.010775
Aminicenantales	0.0128784	0.282048	0.0135797	0.246722	0.279335	0.297905	0.736865	0.819258	1.78898	1.14779	3.87828	0.469249	1.08549	0.850645
Anaerolineaceae_GWD2	0.000990648	0	0.00290994	0.10401	0.0910876	0.0908861	0.288338	0.312366	0.0662585	0.0694717	0.123451	0.0938499	0.0822341	0.101989
Anaerolineaceae_UCG-001	0.0148597	0.0669611	0.0223095	0.0653089	0.0344109	0.0387108	0.0560658	0.0635954	0.0365564	0.0271846	0	0.0879843	0.0493405	0.0433298
Anaerolineaceae_unclass	0.0960929	0.194796	0.0960279	0.423298	0.350181	0.353446	0.742204	0.695808	0.630598	0.573897	0.937906	2.86242	1.41114	0.720601
Anaerolineae_Bin180	0.0019813	0.000676375	0.000969979	0.00967539	0.00404834	0.0151477	0.013349	0.020575	0.0251325	0.0271846	0.259728	0.0351937	0.0427618	0.0351095
Anaerolineae_RBG13	0.0148597	0.102809	0.0155197	0.0290262	0.0202417	0.0235631	0.0373772	0.0187045	0.0137086	0.00302051	0.136277	0.0293281	0.0230256	0.0359585
Anaerolineae_SBR1031	0.00693454	0.0135275	0.00387992	0.0338639	0.0263142	0.0168308	0.093443	0.0673363	0.0456955	0.0392666	0.436086	0.0733202	0.0493405	0.0696799
Anaerolineae_SJA15	0.0138691	0.0500517	0.0164896	0.123361	0.0708459	0.0841538	0.27232	0.173952	0.127947	0.0815537	0.208424	0.243423	0.246702	0.131776
Anaerolineae_unclass	0	0	0.00290994	0.00241885	0.00404834	0.00673231	0.040047	0.0261863	0.0251325	0.0211436	0.335081	0.0527906	0.0230256	0.0415012
Anaerovorax	0.0267475	0.0507281	0.0193996	0.0241885	0.0344109	0.0252461	0.0026698	0.00187045	0	0	0	0.00586562	0.00657873	0.0152081
Babeliales	0.0019813	0	0.00290994	0.0217696	0.0566767	0.0622738	0.0213584	0.0430204	0.0434107	0.0815537	0.171549	0.0703874	0.0493405	0.0481716
Babeliales_UBA12411	0.0019813	0	0.000969979	0.0217696	0.0202417	0.00673231	0.0427168	0.0598545	0.0525498	0.0875948	0.121848	0.0997155	0.0921022	0.0467751
Babeliales_unclass	0.0019813	0	0.000969979	0.0169319	0.0101208	0.0117815	0.026698	0.0448909	0.0297021	0.102697	0.254918	0.0410593	0.0296043	0.0439504
Bacillaceae_unclass	0.056467	0.185327	0.0300694	0.108848	0.206465	0.111083	0.0186886	0.0299272	0	0.00604102	0	0.00879843	0.00328937	0.0588465
Bacilli_unclass	0.0148597	0.00135275	0.00678985	0.280586	0.240876	0.422452	0.448526	0.718254	0.287882	0.377564	0.0416847	0.416459	0.391434	0.280671
Bacteria_NKB15	0	0	0	0.00725654	0.00404834	0.00504923	0.0213584	0.0336681	0.0479803	0.0573897	0.168342	0.0322609	0.0559192	0.0333287
Bacteria_Sva0485	0.139681	0.414618	0.107668	0.275749	0.455438	0.309686	0.339065	0.308625	0.420398	0.440994	1.14793	0.944365	0.733529	0.464442
Bacteria_TA06	0.00396259	0.0196149	0.000969979	0.106429	0.105257	0.0690061	0.694148	0.570488	0.699141	0.706799	0.71345	0.941432	0.677609	0.408331
Bacteria_WOR1	0	0	0	0	0	0	0	0.0112227	0.132517	0.111759	0.168342	0.0850515	0.098681	0.0467364
Bacteroidales_LKC2	0.0138691	0.106191	0.0145497	0.0145131	0.012145	0.0269292	0.0106792	0.0224454	0.00685432	0.00906153	0.13307	0.0117312	0.00657873	0.0298937
Bacteroidales_SB-5	0.0752893	0.265139	0.0717785	0.108848	0.117402	0.0908861	0.0694148	0.0523727	0.0365564	0.0573897	0.00320652	0.0557234	0.072366	0.0827979
Bacteroidales_unclass	0.0128784	0.032466	0.0135797	0.031445	0.103233	0.0622738	0.0827638	0.0729476	0.0822519	0.0966563	0.254918	2.86242	3.36831	0.544319
Bacteroidetes_BD2-2	0.0019813	0	0.0048499	0.18867	0.184199	0.232265	0.622063	0.561136	0.498081	0.582958	1.00364	0.700941	0.546035	0.394371
Bacteroidetes_vadinHA17	0.0108971	0.193443	0.0106698	0.0749843	0.0910876	0.0673231	0.093443	0.147766	0.187351	0.274866	0.112228	0.140775	0.335515	0.133873
Bacteroidetes_VC2.1_Bac22	0.316017	0.495106	0.245405	0.142712	0.220634	0.119498	0.0507262	0.0486318	0.00456955	0.0211436	0	0.0381265	0.0263149	0.132991
Bacteroidia_unclass	0.503249	1.00509	0.421941	0.998984	0.969577	0.767483	1.0786	0.82487	0.475233	0.486302	1.98323	1.22885	0.937469	0.898529
Berkelbacteria	0.0019813	0.0520809	0.000969979	0.00967539	0.0101208	0.02188	0.0373772	0.037409	0.0525498	0.0422871	0.099402	0.0997155	0.0657873	0.0408643
Brevundimonas	0	0.0385534	0	0.00725654	0.00404834	0.00336615	0.0080094	0.00187045	0.0159934	0.00906153	0	0.0293281	0.00657873	0.00954354
Burkholderiales_unclass	0.108971	0.287459	0.161987	0.195927	0.222659	0.161575	0.0186886	0.0130932	0.00228477	0.00302051	0	0	0.00328937	0.0906888
Caldatribacteriota_JS1	0.00495324	0.0344951	0.00581987	0.0580523	0.0931118	0.0673231	0.336395	0.334811	0.484372	0.576917	0.607635	0.284483	0.3092	0.245967
Caldisericales_WCHB1	0	0	0.00193996	0.0145131	0.00607251	0.0168308	0.0080094	0.0149636	0.0365564	0.0453076	0	0.0938499	0.0460511	0.0218534
Campylobacter	0.0019813	0.0473462	0.000969979	0.00725654	0	0	0	0	0.00685432	0	0	0	0	0.00495449
Cand__Aquirestis	0.0158504	0.0297605	0.0126097	0.0507958	0.0566767	0.0538585	0.0106792	0.00935226	0.0137086	0.00302051	0	0.143708	0.0559192	0.0350722
Cand__Campbellbacteria	0.0356633	0.221851	0.0252195	0.0145131	0.0303625	0.0185138	0.0080094	0.00187045	0	0	0	0.00293281	0.00657873	0.0281165
Cand__Falkowbacteria	0.0118878	0.137304	0.0193996	0.149969	0.14574	0.193554	0.165528	0.647177	0.287882	0.184251	0.707037	0.16717	0.161179	0.229083
Cand__Latescibacter	0.00792519	0.0419352	0.0048499	0.0290262	0.0506042	0.0302954	0.0774242	0.0972635	0.130232	0.169149	0.434483	0.0967827	0.108549	0.0983476
Cand__Moranbacteria	8.72266	8.3255	14.5642	2.66557	4.87825	6.44955	0.0240282	0.0879113	0.0228477	0.00604102	0.256521	0.42819	0.174336	3.58505
Cand__Nealsonbacteria	0.00297194	0	0.000969979	0.00967539	0.00607251	0.00841538	0.0080094	0.04115	0.0251325	0.0241641	0.152309	0.0234625	0.0131575	0.0242685
Cand__Omnitrophus	0.0812332	0.514721	0.126097	1.89396	1.93308	2.07187	3.35327	2.91791	3.02276	2.32579	3.94081	2.92108	1.79928	2.06937
Cand__Paceibacter	0	0	0	0	0.00202417	0	0.0026698	0.0037409	0.0297021	0.0181231	0.0913857	0.0263953	0.0230256	0.015159
Cand__Peregrinibacteria	0.0148597	0.0662847	0.0193996	0.113686	0.0951359	0.107717	0.0480564	0.0822999	0.0548346	0.0483281	0.115435	0.0645218	0.108549	0.072239
Cand__Shapirobacteria	0.000990648	0.0250259	0.000969979	0.0145131	0.00607251	0.00673231	0.0080094	0.0486318	0.0685432	0.0543692	0.101005	0.0381265	0.10526	0.0367884
Cand__Staskawiczbacteria	0.00297194	0	0.00581987	0.0507958	0.109305	0.0807877	0.280329	0.488188	0.751691	0.619204	1.27138	0.677479	0.578928	0.378222
Chlorobiaceae_unclass	0.019813	0.0135275	0.0203696	0.0048377	0.00607251	0.00504923	0	0	0	0	0	0	0	0.00535919
Chlorobium	64.7082	46.9925	60.1668	34.6887	22.3448	31.4214	2.49626	1.89664	0.107384	0.123841	0.0448912	0.442854	0.243413	20.4367
Chloroflexi_KD4-96	0.00297194	0	0	0.00241885	0.00404834	0.00336615	0.0053396	0.0037409	0.00228477	0.00302051	0.0801629	0	0	0.008258
Chloroflexi_unclass	0	0	0	0	0	0	0	0	0.0159934	0.0422871	0	0.11438	0.108549	0.0216315
Christensenellaceae_R-7_group	0	0	0	0.00241885	0.00607251	0.00168308	0.0186886	0.0243159	0.0159934	0.0332256	0.155516	0.00879843	0.0197362	0.0220345
Chromatium	0.0822238	0.217793	0.0872981	0.0266073	0.0344109	0.04376	0.0293678	0.0299272	0.00685432	0	0.0529075	0.0351937	0.0197362	0.0512369
Chthoniobacteraceae_LD29	0.00396259	0	0.0048499	0.0145131	0.00809667	0.00504923	0.013349	0.0261863	0.0639737	0.0392666	0.165136	0.1877	0.246702	0.0599065
Clostridia_unclass	0.00693454	0.0412589	0.00872981	0.0048377	0.00607251	0.00504923	0.0026698	0	0	0	0	0.00293281	0	0.00603733
Comamonadaceae_unclass	0.00495324	0.157595	0.00872981	0.0217696	0.0283384	0.0151477	0.0106792	0.0112227	0	0	0.00801629	0	0.0164468	0.0217615
Comamonas	0	0.0913106	0.000969979	0	0.00202417	0	0	0	0	0	0	0.00293281	0	0.00747981
Coriobacteriia_FS118	0	0	0	0	0	0	0	0	0	0	0.126657	0.00879843	0.00328937	0.0106727
Corynebacteriales_unclass	0.0128784	0.005411	0.00969979	0.0241885	0.0161933	0.0235631	0.040047	0.0299272	0.0137086	0.012082	0.0288586	0.0703874	0.0789448	0.0281454
Corynebacterium	0	0.0446407	0	0	0	0	0	0	0	0	0.309429	0	0	0.0272361
Coxiella	0.105999	0.476844	0.0872981	0.790963	0.967553	0.6564	0.291008	0.357256	0.182782	0.172169	0.371956	0.217028	0.187494	0.374212
Cryomorphaceae_unclass	0.00297194	0.0744012	0.0048499	0.00967539	0.0182175	0.0151477	0.0053396	0.00187045	0	0.00906153	0	0	0.00328937	0.0111404
Cyanobiaceae_unclass	0.036654	0.00338187	0.0349192	0.031445	0.0344109	0.0185138	0.0240282	0.0280568	0.020563	0.00906153	0.00961955	0.0175969	0.0263149	0.0226589
Cyanobium_PCC-6307	7.31098	5.07484	6.64145	3.91611	4.00988	3.22646	0.760893	0.542431	0.0868214	0.0573897	0.415244	0.366601	0.384856	2.52261
Dehalococcoidia_661239	0	0	0	0.00241885	0	0	0.0053396	0.0037409	0.0274173	0.0453076	0.330271	0.00586562	0.0098681	0.0330945
Dehalococcoidia_GIF3	0.0941116	0.245524	0.133857	0.766775	1.59504	1.26736	2.88338	3.11056	2.54752	4.57909	3.23217	2.0471	2.23348	1.90277
Dehalococcoidia_GIF9	0	0	0	0	0	0.00168308	0.0053396	0.0037409	0.00685432	0.00604102	0.0673368	0.00586562	0.0164468	0.00871602
Dehalococcoidia_MSBL5	0	0	0	0	0	0.00168308	0.0080094	0.0187045	0.0319868	0.0392666	0	0.0205297	0.0098681	0.0100037
Dehalococcoidia_RBG13	0	0	0	0	0.00202417	0.00168308	0.013349	0.0168341	0.0319868	0.0302051	0	0.0234625	0.0230256	0.0109669
Dehalococcoidia_unclass	0	0.0689902	0.000969979	0.0120942	0.0182175	0.0117815	0.0774242	0.0935226	0.25361	0.29903	1.12068	0.190633	0.20723	0.181091
Desulfatiferula	0.00297194	0	0.00581987	0.00241885	0.00404834	0.00504923	0	0.00187045	0	0	0.0448912	0.014664	0.0098681	0.00704631
Desulfatiglans	1.17293	1.7207	0.969009	4.48212	4.51592	3.29378	7.80916	3.82882	2.3716	1.54348	2.7079	6.17943	3.82224	3.4167
Desulfitobacteriales_TC1	0.000990648	0	0	0.0145131	0	0.00336615	0.0614054	0.0299272	0.0731128	0.0785332	0.160326	0.0733202	0.0493405	0.0419104
Desulfobacca	0.785584	1.49344	0.800233	0.897392	1.02828	0.903812	1.36427	0.596674	0.530068	0.374543	0.981194	1.51626	0.947337	0.939929
Desulfobacterota_unclass	0.0148597	0.00135275	0.0232795	0.0459581	0.0404834	0.0488092	0.114801	0.0729476	0.10053	0.148005	0.788803	0.0703874	0.111838	0.121697
Desulfocapsa	0.545847	0.654731	0.48402	0.326544	0.467583	0.289489	0.26965	0.157118	0.123378	0.111759	0.056114	0.571898	0.430907	0.345311
Desulfococcaceae_unclass	0.00594389	0.00338187	0.00872981	0.0145131	0.0141692	0.0134646	0.0026698	0.00187045	0.00456955	0	0	0.0117312	0.00328937	0.00648714
Desulfomicrobium	0.000990648	0	0.000969979	0.0290262	0.0202417	0.0235631	0.0106792	0.0130932	0	0.012082	0	0.00586562	0.00657873	0.00946849
Desulfomonile	0.161476	0.411236	0.161987	0.246722	0.31577	0.200286	0.640752	0.274957	0.749406	0.465158	1.65777	2.28466	1.71705	0.714402
Desulfosarcinaceae_SRB1	0.00594389	0	0.0116397	0.0120942	0.02429	0.0100985	0.0320376	0.0130932	0.00685432	0.0302051	0	0.061589	0.0230256	0.0177593
Desulfosarcinaceae_unclass	0.0822238	0.321954	0.094088	0.331382	0.605226	0.370277	0.309697	0.297402	0.0776823	0.0845743	0.176358	0.134909	0.128285	0.231851
Desulfovibrio	0.0138691	0.0304369	0.00969979	0.0266073	0.0161933	0.0201969	0.0106792	0.00187045	0	0.012082	0	0.0117312	0.0098681	0.0125565
Dickeya	0.0138691	0.0121747	0.0232795	0.00725654	0.0303625	0.00841538	0.0694148	0.0130932	0.0137086	0.012082	0.00320652	0.0234625	0.00657873	0.0182234
Dissulfuribacteraceae	0	0	0	0.00967539	0.0101208	0.00336615	0.0827638	0.0243159	0.169073	0.196333	0.282173	0.454585	0.236834	0.113019
Elusimicrobia_IV	0.00693454	0.0439644	0.00872981	0.159644	0.153837	0.136329	0.218924	0.303013	0.107384	0.226538	0.415244	0.269818	0.358541	0.1853
Enterobacterales_unclass	0	0.0818414	0	0	0	0	0	0	0	0	0	0	0	0.00629549
Ercella	0.000990648	0	0	0.00967539	0.00404834	0.0100985	0.026698	0.0149636	0.0411259	0.0453076	0.0513043	0.0205297	0.0164468	0.018553
Erysipelatoclostridiaceae_UCG_004	0	0	0	0	0	0	0.0106792	0.0149636	0.0411259	0.123841	0.20201	0.134909	0.108549	0.0489291
Eubacterium_brachy.g	0.000990648	0	0.00193996	0	0	0.00168308	0	0	0	0.00604102	0.099402	0.00293281	0	0.0086915
Firmicutes_unclass	0.00297194	0.0317896	0.00193996	0.0580523	0.0546526	0.0538585	0.120141	0.168341	0.274173	0.407769	0.197201	0.24049	0.266439	0.144448
Flavobacteriaceae_unclass	0.486408	0.715605	0.297784	0.145131	0.240876	0.178406	0.0240282	0.0224454	0	0.00302051	0	0.0322609	0.0296043	0.167351
Fluviicola	0.000990648	0.0473462	0.000969979	0.0145131	0.0222659	0.0185138	0.0080094	0.00561136	0.00228477	0.012082	0.0320652	0.0234625	0.0197362	0.0159885
Fusobacterium	0.0019813	0.0601974	0.00678985	0.00241885	0.00404834	0.00168308	0.0026698	0.0037409	0.0228477	0	0	0	0	0.00818286
Gaiellales_unclass	0.036654	0.10822	0.0310393	0.0822408	0.117402	0.106034	0.240282	0.192657	0.223908	0.184251	0.867362	0.246356	0.213809	0.203863
Gammaproteobacteria_unclass	0.0019813	0.0290841	0.000969979	0.00725654	0.00809667	0.00504923	0.0293678	0.0130932	0.0776823	0.0755127	0.314239	0.0381265	0.0855235	0.0527679
Gastranaerophilales	0.0118878	0.0331424	0.00678985	0.0362827	0.04858	0.0504923	0.0453866	0.04115	0	0.00906153	0	0.0234625	0.0098681	0.0243157
Gemmatimonadota_BD2-11	0	0	0.000969979	0.0048377	0.00404834	0.00841538	0.0106792	0.0168341	0.0159934	0.0181231	0.0384782	0.00586562	0.0164468	0.0108224
Geobacteraceae_unclass	0.00594389	0.0081165	0.0145497	0.413623	0.52426	0.424135	0.52862	0.316106	0.0388412	0.0453076	0.274157	0.0498578	0.0559192	0.207649
Gracilibacteria	0.15256	0.196149	0.191086	0.106429	0.139668	0.117815	0.0320376	0.0392795	0.020563	0.0362461	0.179565	0.0527906	0.036183	0.100029
Gracilibacteria_JGIP22	0.00396259	0.158948	0.00872981	0.0362827	0.0222659	0.0235631	0.0026698	0.00561136	0	0.00302051	0	0	0.00328937	0.0206418
Granulicatella	0	0	0	0	0	0.00336615	0	0.00187045	0	0	0.131467	0	0	0.0105157
Hungateiclostridiaceae_unclass	0.00297194	0.0480226	0.0106698	0.0604712	0.0890634	0.0757384	0.0587356	0.0598545	0.109669	0.1178	0.152309	0.0821187	0.144732	0.0778582
Hydrogenedensaceae	0.0019813	0.000676375	0.00193996	0	0.00607251	0.0100985	0.0320376	0.0168341	0.0251325	0.0211436	0.0464945	0.0469249	0.0164468	0.0173679
Ignavibacteriales_BSV40	0.000990648	0	0	0.0193508	0.0263142	0.0353446	0.0881034	0.0748181	0.0388412	0.0392666	0.184375	0.0322609	0.0328937	0.044043
Ignavibacteriales_PHOS	0.0217943	0.0601974	0.00872981	0.0120942	0.0283384	0.00841538	0.013349	0.0149636	0.0137086	0.00604102	0	0.11438	0.0921022	0.0303164
Ilumatobacteraceae_marine.g	0.0138691	0.318573	0.0261894	0.0556335	0.0708459	0.0740554	0.0106792	0.0168341	0	0.00604102	0	0.00586562	0.00657873	0.0465511
Izemoplasmataceae	0.159494	0.702754	0.192056	2.25678	2.79133	2.89826	1.94895	2.39231	1.03043	1.77606	1.12388	0.906238	1.31904	1.49981
Kapabacteriales	0	0	0.000969979	0.00241885	0.00404834	0.0134646	0.0080094	0.0130932	0.0091391	0.0151025	0.291793	0.014664	0	0.0286695
Kiritimatiellaceae_MSBL3	0.0118878	0.0507281	0.0106698	0.0387016	0.0404834	0.0168308	0.0240282	0.0280568	0.0137086	0.00906153	0.0865759	0.0234625	0.0197362	0.0287639
Kiritimatiellaceae_MSBL8	0	0.0243495	0	0.00241885	0.00202417	0.00168308	0.0186886	0.0448909	0.0228477	0.0362461	0.283777	0.0498578	0.0624979	0.0422524
Kiritimatiellae_unclass	0	0	0	0.0120942	0.00809667	0.00841538	0.0213584	0.0168341	0.0342716	0.0151025	0.00160326	0.0234625	0.0296043	0.0131418
Kiritimatiellae_WCHB1	0.0297194	0.118366	0.0310393	0.56601	0.34006	0.410671	1.10263	0.637824	2.38759	1.03603	2.73676	1.36962	1.7006	0.958994
Kryptoniales_BSV26	0.0208036	0.00405825	0.0126097	0.302356	0.358278	0.301271	0.560658	0.559265	0.267319	0.555774	1.00364	0.258087	0.31249	0.347431
Lachnoanaerobaculum	0	0.0514045	0	0	0	0	0	0	0.00228477	0	0	0	0	0.00412994
Lachnospiraceae_NC2004_group	0.0019813	0	0.000969979	0.0048377	0.00404834	0.0100985	0.0240282	0.0112227	0.0274173	0.0271846	0	0.00586562	0.036183	0.0118336
Lamprocystis	0.116896	0.0764304	0.149377	0.048377	0.0829909	0.0370277	0.0347074	0.00561136	0.0159934	0.00302051	0	0.0381265	0.0559192	0.0511137
Legionella	0.00990648	0.0128511	0.0155197	0.00725654	0.0161933	0.0117815	0.0080094	0	0.00228477	0.00302051	0	0.00293281	0.0164468	0.00816946
Lentimicrobiaceae	2.21509	2.7542	1.77409	6.53331	7.62909	7.3399	11.8192	18.8785	17.3803	16.0963	8.14776	14.8078	16.5751	10.15
Lentimicrobium	0.637977	1.13563	0.48693	0.309613	0.404834	0.388791	0.184216	0.172082	0.0319868	0.0573897	0	0.16717	0.128285	0.315762
Leptolinea	0.00594389	0.0899579	0.00387992	0.0193508	0.0222659	0.0370277	0.026698	0.0598545	0.050265	0.0573897	0.245298	0.0410593	0.072366	0.0562582
Leptotrichiaceae_unclass	0	0	0	0.00241885	0.00607251	0.00168308	0.0507262	0.0243159	0.0114239	0.0151025	0.0304619	0.0439921	0.0131575	0.015335
Longilinea	0.0019813	0	0.000969979	0.0193508	0.0141692	0.0168308	0.360423	0.308625	0.429538	0.459117	1.3291	0.747866	0.657873	0.334296
Luteolibacter	0.0247662	0.0689902	0.0193996	0.0193508	0.0202417	0.0252461	0.0293678	0.0224454	0.0571194	0.0422871	0.139483	0.269818	0.450643	0.0914738
Macellibacteroides	0	0	0	0	0	0	0.0026698	0	0.00456955	0	0.1475	0	0.00328937	0.012156
Marinifilaceae_unclass	0.00792519	0.0500517	0.0135797	0.00967539	0.00607251	0.0134646	0.0053396	0.00935226	0	0.00604102	0	0.00586562	0.00328937	0.0100505
Marinilabiliaceae_unclass	0.0148597	0.148802	0.0184296	0.302356	0.336012	0.201969	0.568667	0.394665	0.434107	0.510466	0.663749	3.10291	2.64136	0.718335
Marinimicrobia	0.00495324	0.0892815	0.00581987	0.234628	0.421027	0.353446	1.48708	2.10426	2.14312	2.66409	2.33434	1.23178	1.66113	1.13346
Massilia	0	0.0385534	0	0	0	0	0	0.00187045	0	0	0.0416847	0	0	0.00631604
Melioribacteraceae_IheB3	0.176335	0.687197	0.109608	0.14755	0.182175	0.117815	0.0694148	0.0617249	0.00685432	0.00302051	0	0.0234625	0.0164468	0.1232
Methylacidiphilaceae_unclass	0.00297194	0.0696666	0.000969979	0.0120942	0.0101208	0.0100985	0	0.0149636	0.0182782	0.0151025	0.0961955	0.0263953	0.00657873	0.0218028
Microbacteriaceae_unclass	0.00495324	0.070343	0.00387992	0.0387016	0.0384592	0.0286123	0	0	0	0.00604102	0.174755	0.014664	0.00328937	0.0295153
Neisseria	0	0	0	0	0	0.00336615	0	0.00187045	0	0	0.0913857	0	0	0.00743248
Neisseriaceae_unclass	0	0	0	0	0	0	0	0	0	0	0.128261	0	0	0.0098662
Nesterenkonia	0	0	0	0	0	0	0	0	0	0	0.189184	0	0	0.0145526
Nostoc_BDU-40302	0.0128784	0.0148802	0.0145497	0.0145131	0.0182175	0.0151477	0.0026698	0.00935226	0.0114239	0.0211436	0.0128261	0.0293281	0.00657873	0.0141161
Oligosphaerales_Lenti02	0.0574576	0.133246	0.0581987	0.263654	0.202417	0.215434	0.178877	0.140284	0.214769	0.12082	0.320652	0.392996	0.246702	0.195808
Omnitrophales	0	0.0128511	0	0.0048377	0.00404834	0.00336615	0	0	0.00456955	0.012082	0.043288	0.00293281	0.00328937	0.00702039
Oxalobacteraceae_unclass	0.056467	0.33954	0.0261894	0.031445	0	0.00168308	0.0587356	0.0130932	0.0594041	0.0453076	0.739102	0.0205297	0.0855235	0.113617
Paludibacter	0.00297194	0	0.000969979	0.0120942	0.0202417	0.0168308	0.104122	0.129061	0.35414	0.410789	0.779183	0.604159	0.618401	0.234843
Paludibaculum	0.00990648	0.0331424	0.00290994	0.0120942	0.00202417	0.00336615	0.0080094	0.0037409	0.0137086	0.012082	0	0.0439921	0.0328937	0.0136823
Parachlamydiaceae_unclass	0.000990648	0	0.00193996	0.031445	0.0202417	0.0269292	0.053396	0.0430204	0.0114239	0.0151025	0.0480977	0.0351937	0.0164468	0.0234021
Parcubacteria_CG1	0.00495324	0.0520809	0.00387992	0.111267	0.12145	0.171674	0.277659	0.615379	0.726558	0.540671	0.663749	0.35487	0.608533	0.327133
Parcubacteria_GWB1	0.00297194	0	0.00387992	0.0338639	0.0566767	0.0622738	0.184216	0.316106	0.45924	0.211436	0.673368	0.246356	0.31249	0.197144
Parcubacteria_unclass	0.0406166	0.0297605	0.0543188	0.0145131	0.0526284	0.0302954	0.026698	0.0261863	0.0297021	0.0211436	0.160326	0.0175969	0.0230256	0.0405239
Pasteurellaceae_unclass	0	0.0676375	0	0	0	0	0	0	0	0	0	0	0	0.00520288
Patescibacteria_WWE3	0.000990648	0	0	0	0	0.00336615	0.0053396	0.0037409	0.0137086	0.00604102	0.0689401	0.00293281	0.0098681	0.00884061
Pedobacter	0	0.106191	0	0	0	0	0	0	0	0	0	0.00293281	0	0.00839413
Pedosphaeraceae	0.0148597	0.000676375	0.0106698	0.0120942	0.0161933	0.0151477	0.0373772	0.0224454	0.020563	0.00604102	0	0.0703874	0.0230256	0.0191908
Pedosphaeraceae_unclass	0.0148597	0.0358479	0.0174596	0.0774031	0.115378	0.0673231	0.277659	0.20762	0.189636	0.256743	0.495407	0.387131	0.164468	0.177457
Pelolinea	0	0	0.000969979	0	0.012145	0.00673231	0.0026698	0.0130932	0.0639737	0.0483281	0.0144293	0.0293281	0.0131575	0.0157559
Phycisphaeraceae_unclass	0	0.0284077	0.000969979	0.0048377	0.00202417	0.00336615	0.0053396	0.00187045	0.0091391	0.012082	0.0609238	0.014664	0.0098681	0.0118071
Phycisphaerales_sediment.g	0.0019813	0.0629029	0.00775983	0.0217696	0.0263142	0.0151477	0.0373772	0.0168341	0.0319868	0.0302051	0.259728	0.108514	0.0460511	0.0512747
Polyangia_MidBa8	0	0	0	0	0	0	0	0	0.0182782	0.0211436	0	0.129044	0.098681	0.0205497
Polynucleobacter	0.00495324	0.112278	0.0145497	0.0459581	0.0263142	0.02188	0	0	0.00228477	0.00906153	0	0.014664	0.0263149	0.0214045
Prevotella	0	0	0	0.00241885	0	0	0	0	0	0	0.120244	0	0	0.00943563
Prolixibacteraceae_BSV13	0.00297194	0.0561391	0.00387992	0	0.00404834	0	0	0	0.00456955	0	0	0.00879843	0.0098681	0.00694426
Prolixibacteraceae_unclass	0.0425979	0.146773	0.0601387	0.048377	0.0425075	0.0168308	0.0240282	0.0299272	0.0342716	0.0332256	0.309429	0.299147	0.138153	0.094262
Pseudarcicella	0.000990648	0.0500517	0.000969979	0.00725654	0.012145	0.00673231	0	0.00187045	0	0	0	0	0.0098681	0.00691421
Pseudomonas	0.000990648	2.70956	0.000969979	0.00241885	0.00202417	0.00336615	0.0026698	0	0.00456955	0	4.80496	0.0117312	0	0.580251
Rhodobacteraceae_unclass	0.0019813	0.0223204	0.00581987	0.0169319	0.0141692	0.0134646	0.0026698	0.00187045	0.00456955	0.00302051	0	0.0205297	0.00657873	0.00876354
Rhodoferax	0.0019813	0.0027055	0.00775983	0.0241885	0.0303625	0.0185138	0.0026698	0.00187045	0	0.00604102	0	0.00586562	0	0.00784295
Rikenellaceae_unclass	0.0019813	0.00338187	0.000969979	0.00241885	0.0141692	0.00673231	0.0160188	0.0336681	0.0159934	0.00906153	0.0801629	0.0351937	0.0427618	0.0201934
Rothia	0	0.0744012	0	0	0	0	0	0	0	0	0	0	0	0.00572317
Ruminiclostridium	0	0	0	0.00241885	0.00202417	0	0.0080094	0.0187045	0.0594041	0.0332256	0	0.0381265	0.0328937	0.0149851
Saccharimonadales_LWQ8	0.000990648	0.032466	0	0	0.00202417	0.00168308	0	0	0.00228477	0.00906153	0	0.0117312	0.00328937	0.00488698
Sandaracinaceae_unclass	0	0	0	0.0048377	0.00202417	0.00168308	0.0186886	0.0168341	0.0159934	0.0332256	0.0464945	0.0498578	0.0427618	0.017877
Sediminibacterium	0.00396259	0	0.00581987	0.0411204	0.0526284	0.0454431	0.0026698	0	0	0	0	0	0.00328937	0.011918
Smithella	0.0158504	0	0.0155197	0.06289	0.115378	0.0521754	0.0480564	0.0243159	0.0114239	0.0422871	0	0.123178	0.098681	0.0469043
Solirubrobacteraceae_unclass	0.0376446	0.05411	0.0358892	0.0411204	0.0425075	0.0302954	0.0373772	0.0280568	0.0182782	0.0211436	0	0.0381265	0.0230256	0.0313519
Sphingobacteriaceae_unclass	0.000990648	0.037877	0.000969979	0.0048377	0.0283384	0.00504923	0	0	0	0	0	0.00293281	0.00657873	0.0067365
Sphingobacteriales_NS11	0	0.0568155	0	0	0.00202417	0	0	0.00187045	0.00228477	0.00302051	0	0.00293281	0	0.00530371
Sphingobacteriales_S15A	0	0	0.000969979	0.0653089	0.0566767	0.0572246	0.242952	0.155248	0.258179	0.323194	0.193994	0.539637	0.480247	0.182587
Sphingobacteriales_SBYC	0	0	0	0.0048377	0.0101208	0.00841538	0.0507262	0.037409	0.0525498	0.0694717	0	0.0234625	0.0394724	0.022805
Sphingobacteriales_unclass	0.00396259	0.00135275	0.00290994	0.0532146	0.0506042	0.0336615	0.120141	0.175823	0.315299	0.3534	0.551521	1.37842	1.18417	0.32496
Sphingobium	0	0.0527572	0	0	0.00404834	0	0	0.00187045	0	0	0	0.00586562	0	0.00496474
Sphingomonas	0.0188223	0	0.00775983	0.0145131	0	0.00673231	0.0560658	0.0168341	0.0434107	0.0392666	0.269347	0.0381265	0.0493405	0.0430938
Spirochaetaceae_unclass	0.00792519	0.0879287	0.0116397	0.0387016	0.0263142	0.0471261	0.053396	0.102875	0.155365	0.172169	0.450515	0.0967827	0.171047	0.109368
Spirochaetota_MVP15	0.00495324	0.0250259	0.00290994	0.0048377	0.02429	0.0134646	0.0106792	0.00935226	0.00228477	0	0	0.00293281	0	0.00774849
Sporichthyaceae	0.0386353	0.272579	0.0358892	0.0894974	0.125498	0.132963	0.0053396	0.00748181	0.00228477	0	0.0304619	0.0117312	0.0098681	0.0586331
Sporichthyaceae_hgcI	0.0277382	0.114984	0.0184296	0.06289	0.0971601	0.0807877	0	0	0	0	0	0	0	0.0309223
Staphylococcus	0.000990648	0	0	0	0	0.00168308	0.0026698	0.0037409	0.00228477	0	0.190788	0	0.00328937	0.0158036
Stenotrophomonas	0.00297194	0.00405825	0.00387992	0.00241885	0.00809667	0	0.0026698	0.00935226	0.0137086	0.012082	0.00961955	0.0205297	0.0131575	0.00788808
Streptococcus	0.0019813	0.317896	0.00387992	0.00725654	0.00607251	0.00336615	0.0026698	0.0168341	0.0251325	0	0	0.00293281	0	0.0298478
Sulfuricurvum	0.417063	0.612796	0.329793	2.00281	2.29743	2.04326	0.739534	0.564877	0.0159934	0.00906153	0	0.0234625	0.0197362	0.698139
Sulfurimonas	0.9322	2.89218	0.807993	4.98525	4.86003	5.57772	6.19126	5.16993	0.303875	0.308092	0.982797	0.410593	0.253281	2.5904
Sulfurovum	0.0188223	0	0.0145497	0.266073	0.350181	0.207018	2.56301	1.66283	0.143941	0.111759	0.424863	0.155439	0.171047	0.468426
Synergistaceae_JGI	0.00495324	0.0338187	0.00387992	0.0435393	0.0546526	0.0370277	0.066745	0.0635954	0.0822519	0.0573897	0.0897824	0.0850515	0.0756554	0.0537187
Syntrophales_unclass	0.0475511	0.0142039	0.046559	0.135455	0.153837	0.102668	0.248291	0.183304	0.182782	0.196333	0.0240489	0.173036	0.171047	0.129163
Syntrophobacterales_unclass	0	0	0	0.0048377	0.00809667	0.00168308	0.0026698	0.0130932	0.0159934	0.0211436	0.0769564	0.0263953	0.0263149	0.015168
Syntrophus	6.7265	7.25547	7.48727	18.7316	23.4925	17.0883	33.7222	30.8157	43.0931	46.1081	19.704	22.1398	27.7655	23.3946
Terrimicrobium	0.408147	0.554627	0.327853	0.413623	0.556646	0.469578	0.421828	0.409629	0.335862	0.253723	0.343097	6.45511	5.8156	1.28964
Thalassobaculales_unclass	0.00891583	0.0466699	0.0106698	0.0266073	0.0161933	0.0151477	0.0080094	0.00935226	0.00228477	0	0.0865759	0	0	0.0177251
Thiocystis	0.0525044	0.0520809	0.046559	0.18867	0.184199	0.17504	0.186886	0.0879113	0.0411259	0.0151025	0.0897824	0.181834	0.1546	0.112023
Thiodictyon	0.511175	0.696666	0.357922	0.486188	0.275287	0.319785	0.405809	0.196398	0.303875	0.0996768	0.325461	1.6541	1.41772	0.542313
Treponema	0.0158504	0.0507281	0.0164896	0.00725654	0.0202417	0.02188	0.0160188	0.0037409	0.00228477	0.00604102	0	0.00879843	0.0098681	0.0137845
Vermiphilaceae	0.00297194	0.0196149	0	0.0217696	0.0263142	0.0370277	0.026698	0.0542431	0.00456955	0	0	0.00293281	0	0.0150878
Verrucomicrobiae_B29	0.0019813	0.0182621	0.00193996	0.0048377	0.00202417	0.00841538	0.0026698	0.0112227	0.00228477	0.00604102	0.00641303	0.00293281	0	0.0053096
Verrucomicrobiae_LD1PB3	0.00594389	0.0547864	0.00193996	0.0677277	0.0465559	0.0572246	0.0827638	0.0486318	0.0616889	0.0543692	0.0817661	0.0645218	0.0559192	0.052603
Verrucomicrobiae_SBQ257	0.000990648	0	0	0.0145131	0.0202417	0.00673231	0.026698	0.0299272	0.0388412	0.0302051	0.379972	0.0498578	0.0296043	0.0482756
Verrucomicrobiota_unclass	0	0	0	0.00725654	0.00404834	0.00504923	0.0320376	0.0243159	0.0434107	0.0181231	0.092989	0.0205297	0.0624979	0.023866
Vicinamibacter	0.00297194	0	0.00387992	0.0169319	0.0101208	0.0117815	0.026698	0.0261863	0.050265	0.0362461	0.0657336	0.0322609	0.0460511	0.0253175
Vicinamibacteraceae_unclass	0	0	0	0	0	0	0	0.0037409	0.0159934	0.012082	0.0705433	0.0205297	0.0197362	0.0109712
Vicinamibacterales_unclass	0	0	0	0	0	0	0	0	0	0	0.0849727	0.00293281	0.00657873	0.00726802
Victivallaceae	0.000990648	0.010822	0.00678985	0.0435393	0.0384592	0.0353446	0.0827638	0.0748181	0.0365564	0.0845743	0.0384782	0.331407	0.273017	0.0813509
Victivallales_GWF2	0.000990648	0	0	0.0120942	0.0101208	0.00673231	0.026698	0.0317977	0.0342716	0.0392666	0	0.152506	0.0822341	0.0305163
Victivallales_PRD18	0.149588	0.765656	0.255105	0.834502	0.706435	0.61264	0.312367	0.224454	0.0456955	0.0543692	0.274157	0.0733202	0.0624979	0.336214
Xanthomonas	0	0	0	0	0	0	0	0	0	0	0.1475	0	0	0.0113461

## Sheet: TableS5
Table S5. Multiple-comparison testing of microbial community alpha-diversity among
the different sampled depths. Microbial community alpha-diversity (evenness but not richness) varied with
depth when evaluated using linear models. Shown are the average alpha-diversity values for each depth (orange).
Also shown are the estimates and Benjamini-Hochberg adjusted p-values resulting from multiple comparison testing
using Tukey HSD to determine which depths specifically differed from the others. Comparisons are read from left
to right. Significant p-values (α=0.05) are bolded.
depth	21m	24m	30m	45m	52.5m
Shannon Diversity	3.18	4.93	5.42	5.41	5.96
21m		-1.79	-2.23	-2.23	-2.77
		0.028	0.019	0.015	0.015
24m			-0.48	-0.48	-1.02
			0.48	0.48	0.24
30m				0.002	-0.54
				0.99	0.48
45m					-0.54
					0.48

## Sheet: TableS6
Table S6. Multiple-comparison testing of microbial community alpha-diversity among
enrichment cultures supplemented with different carbon sources. Microbial community
alpha-diversity (richness and evenness) of enrichment cultures varied with the carbon
source supplied (acetate, butyrate, cellulose, chitin, ligning, methane, NoCarbon, propionate)
when evaluated using linear models. Shown are the average alpha-diversity values for each
carbon source (orange). Also shown are the estimates and Benjamini-Hochberg adjusted
p-values resulting from multiple comparison testing using TukeyHSD to determine which
carbon sources specifically differed from the others. A) Chao 1 Richness, B) Shannon’s diversity
index. Microbial community evenness also varied with the electron acceptor suppled, so we show
those tests as well in C. Comparisons are read from left to right. Significant p-values (α=0.05) are bolded.
A.
carbon source	acetate	butyrate	cellulose	chitin	lignin	methane	NoC	propionate
Chao 1 richness	244.66	93.66	89.83	99	168	285.66	278.33	175.16
acetate		40.5	89	77	27	-99	-83.5	-37.5
		0.32	0.039	0.06	0.49	0.02	0.052	0.35
butyrate			48.5	36.5	-13.5	-139.5	-124	-78
			0.24	0.35	0.72	0.002	0.005	0.068
cellulose				-12	-62	-188	-172.5	-126.5
				0.73	-1.78	0.0004	0.0004	0.005
chitin					-50	-176	-160.5	-114.5
					0.24	0.0004	0.0007	0.009
lignin						-126	-110.5	-64.5
						0.005	0.011	0.13
methane							15.5	61.5
							0.71	0.13
NoC								46
								0.26
B.
carbon source	acetate	butyrate	cellulose	chitin	lignin	methane	NoC	propionate
Shannon diversity	4.32	3.11	3.6	3.7	5.58	4.53	4.49	3.34
acetate		0.95	0.84	-0.62	-1.7	-0.6	-0.36	-0.68
		0.004	0.009	0.052	1e-05	0.058	0.27	0.032
butyrate			-0.1	-1.57	-2.65	-1.55	-1.31	-1.64
			0.8	1e-05	1e-05	1e-05	0.0002	1e-05
cellulose				-1.47	-2.55	-1.45	-1.21	-1.54
				1e-05	1e-05	1e-05	0.0005	4e-05
chitin					-1.07	0.02	0.25	-0.06
					0.0015	0.94	0.44	0.84
lignin						1.1	1.33	1.01
						0.001	0.0002	0.002
methane							0.23	-0.08
							0.47	0.81
NoC								-0.32
								0.32
C.
electron acceptor	S04	S	Fe(III)
Shannon diversity	4.42	3.93	3.9
SO4		1.42	1.46
		4e-05	4e-05
S			0.03
			0.89

## Sheet: TableS7-tab1
TableS7. Microbial community composition of enrichments. Shown are the average
relative abundances of each bacterial phylum, family, and genus for enrichment samples (tabs 1-3, respectively).
Samples are labelled by their carbon source and electron acceptor supplied. Archaea are in blue.
Phylum	acetate_Fe(III)	acetate_Fe(III)	acetate_S	acetate_S	acetate_SO4	acetate_SO4	butyrate_Fe(III)	butyrate_Fe(III)	butyrate_S	butyrate_S	butyrate_SO4	butyrate_SO4	cellulose_Fe(III)	cellulose_Fe(III)	cellulose_S	cellulose_S	cellulose_SO4	cellulose_SO4	chitin_Fe(III)	chitin_Fe(III)	chitin_S	chitin_S	chitin_SO4	chitin_SO4	lignin_Fe(III)	lignin_Fe(III)	lignin_S	lignin_S	lignin_SO4	lignin_SO4	methane_Fe(III)	methane_Fe(III)	methane_S	methane_S	methane_SO4	methane_SO4	NoC_Fe(III)	NoC_Fe(III)	NoC_S	NoC_S	NoC_SO4	NoC_SO4	propionate_Fe(III)	propionate_Fe(III)	propionate_S	propionate_S	propionate_SO4	propionate_SO4	Average
Archaea_unclass	0.017253	0	0.0404591	0.039581	0.0534941	0.0554175	0.00562153	0	0	0	0	0	0	0	0	0	0	0	0	0.00491753	0	0	0	0	0	0	0	0	0	0.00445613	0	0.0275476	0.0152175	0.0464204	0.0391683	0.0553376	0.0101711	0.0320552	0.0317585	0.0573079	0.0504554	0.069388	0	0.0168626	0.0558216	0.0467727	0.0150184	0.00693589	0.0166133
Asgardarchaeota	0	0	0	0.0113089	0.00534941	0.0114657	0	0	0	0	0	0	0	0	0	0	0	0	0	0	0	0	0	0	0	0	0	0	0	0	0.00548682	0	0	0	0.00326403	0.00670758	0	0	0.00747258	0.00916926	0.0151366	0	0	0	0.0102829	0	0	0	0.00178425
Euryarchaeota	0.0034506	0	0	0.00706804	0	0	0	0	0.0111938	0.853837	0	0.0100817	0	0	0	0	0	0	0	0	0	0	0	0.00232153	0	0	0	0	0	0	0.00823023	0	0.00234115	0.00633005	0	0.0100614	0.0162737	0	0	0	0.00882969	0.00846196	0	0.00505877	0	0	0	0	0.0198654
Halobacterota	0.0155277	0.0133327	0.0319414	0.0706804	0.0231808	0.0802599	0	0.00930628	1.79101	12.4564	0.0494844	0.0100817	0.0224495	0.00291965	0.133875	0.230172	0	0.191012	0	0	0	0	0	0.0034823	0.0309254	0.0771426	0.0264368	0.00820797	0.0364697	0.0200526	0.200269	0.042381	0.0702346	0.0580254	0.153409	0.0586914	0.0427185	0.127115	0.0168133	0.00458463	0.0782058	0.101543	0	0	0.249728	0.0807892	0.0200245	0.0208077	0.347077
Thermoplasmatota	0.100067	0.0933292	0.975277	1.06021	0.543856	0.854195	0.0168646	0.0943923	0	0	0.0383105	0.0756125	0	0.00486609	0	0	0	0	0.0445817	0.0413073	0	0	0.0396316	0.0870575	0	0.0147945	0	0	0	0	0.390936	0.258524	0.249333	0.719516	0.505924	0.514807	0.187148	0.491881	0.310112	0.671649	0.558793	0.773423	0.176852	0.0539602	0.963657	0.752615	0.0650797	0.128314	0.247018
Abditibacteriota	0	0	0	0	0	0	0	0	0	0	0	0	0	0	0.424444	0.0580808	0	0	0	0	0	0	0	0	0	0	0	0	0	0	0	0	0	0	0	0	0	0	0	0	0	0	0	0	0	0	0	0	0.0100526
Acetothermia	0.0155277	0.017777	0.00851771	0	0.00891568	0.0171985	0.0112431	0	0	0	0	0	0	0	0	0	0	0	0	0	0	0	0	0	0	0	0	0	0	0	0.0850457	0.0169524	0.0117058	0.0105501	0	0	0.0305132	0.0154749	0	0	0	0.0220011	0.0173007	0	0	0	0	0	0.00601507
Acidobacteriota	0.541744	0.2511	0.581333	0.507485	0.640146	0.863749	0.103998	0.235316	0.00559691	0.0168362	0.0191553	0	0	0.00486609	0	0	0	0	0.0302519	0.00786805	0	0	0.0269495	0.00464306	0	0.0348727	0.0158621	0.0164159	0.0154295	0.0155965	0.746207	0.659024	0.350002	0.616125	0.44554	0.375625	0.417014	0.562624	0.263409	0.614341	0.742955	1.2676	0.328713	0.293408	0.43629	0.297644	0.0525644	0.0554872	0.259662
Actinobacteriota	1.06623	0.76441	0.0830476	0.168219	0.369109	0.345882	48.9944	40.1287	1.4468	0.521923	0	0.0201633	0.287635	0.246224	0	0	0	0	0.697386	1.11825	0	0	0.00475579	0.0174115	1.48988	1.94653	0.239694	0.201681	0.297369	0.296333	1.80379	1.23541	0.099499	0.317557	0.156673	0.300164	1.40768	1.07772	0.158792	0.178801	0.615555	0.761576	0.420984	0.608738	0.170403	0.167956	0	0.0156058	2.29685
Armatimonadota	0.0258795	0	0.0191648	0.0169633	0	0.0802599	0	0	0	0	0	0	0	0	0	0	0	0	0	0.00491753	0	0	0	0	0	0	0	0	0	0	0.0809306	0	0	0.0105501	0.0391683	0.0435993	0	0.0198963	0	0.00916926	0.0138752	0.0456946	0.0153784	0.0101175	0.00587596	0	0	0	0.00919668
Bacteria_10bav	0	0	0	0	0.0231808	0.154787	0	0	0	0	0	0	0	0	0	0	0	0	0	0	0	0	0	0	0	0	0	0	0	0	0	0	0	0	0.0342723	0.04863	0	0	0	0	0.0277504	0	0	0	0	0.00850412	0	0	0.00619009
Bacteria_CK2C2	0	0	0	0	0.0106988	0.00955475	0	0	0	0	0	0	0	0	0	0	0	0	0	0	0	0	0	0	0	0	0	0.0035177	0.00280536	0	0.00685852	0.00847619	0.00585288	0	0	0.0100614	0.0203422	0.00663211	0	0	0	0.00507717	0.0173007	0	0	0	0	0	0.00223287
Bacteria_FCPU426	0	0	0	0	0	0	0	0	0	0	0	0	0.014031	0.0175179	0	0	12.5927	1.27425	0	0	0	0	0	0	0	0	0	0	0	0	0.0109736	0	0	0	0	0	0	0	0	0	0	0	0	0	0	0	0	0	0.28978
Bacteria_MBNT15	0.0690119	0.0399982	0	0.0169633	0.190795	0.30193	0.0252969	0.0638145	0	0	0	0	0	0	0	0	0	0.0150799	0	0.00688455	0	0	0.0110968	0.0116077	0	0.0317024	0.0140996	0.0363496	0.0196375	0.0245087	0.281199	0.332691	0.06087	0.0453653	0.137089	0.0855217	0.183079	0.133747	0.155056	0.100862	0.175332	0.110005	0.0999596	0.0876853	0.0220348	0	0	0	0.0601932
Bacteria_NB1-j	0.0431325	0	0	0	0	0.0477737	0.0393507	0	0	0	0	0	0	0	0	0	0	0	0	0	0	0	0	0	0	0	0	0	0	0	0.0823023	0	0.022241	0	0	0	0.0162737	0.0331605	0.0149452	0.0229232	0.0378415	0.0541565	0	0.0370976	0	0	0	0	0.00939997
Bacteria_Sva0485	0.215662	0.197769	0.319414	0.318062	0.361976	0.458628	0.0267023	0.0757797	0	0	0.00957763	0	0	0	0	0	0	0	0.0175143	0.00491753	0	0	0	0.01509	0.0109148	0.00845398	0	0.00820797	0	0.00668419	0.261996	0.252167	0.209533	0.323887	0.270914	0.34041	0.276653	0.201174	0.171869	0.355309	0.338051	0.610953	0.222987	0.175371	0.227693	0.223233	0.0150184	0.0624231	0.137396
Bacteria_TA06	0.017253	0	0	0	0.0570603	0.0668832	0.0112431	0.0186126	0	0	0	0	0	0	0	0	0	0	0	0	0	0	0	0	0	0	0	0	0	0	0	0.0402619	0.0339467	0.0390353	0.0195842	0.0452762	0.0345817	0.0663211	0	0	0.0391029	0.0795424	0	0.00843128	0	0.0425206	0	0	0.0129095
Bacteria_unclass	0.0517589	0	0.0511062	0.118743	0.0124819	0.0114657	0.00702691	0.0132947	0	0	0.0159627	0.126021	0	0	0	0	0.343348	0	50.3073	58.793	0	0	0.03012	0.127684	0.00727656	0.016908	0.00881228	0.00469027	0	0	0.216729	0.0635714	0.0468231	0.0854557	0.0473284	0.04863	0.0345817	0.0773746	0	0	0.287596	0.069388	0.0403683	0.0202351	0.0190969	0.0255124	0.0700859	0.237554	2.32161
Bacteria_WS1	0.0828143	0.0444425	0.0574945	0.0565443	0.0731085	0.103191	0.0126484	0.0106358	0	0	0	0	0	0	0	0	0	0	0	0	0	0	0	0	0	0.00422699	0	0.00469027	0	0	0.0781872	0.0275476	0.0397996	0.112886	0.0293762	0.0335379	0.0874713	0.085112	0.0448355	0.107739	0.0731603	0.138776	0.0211453	0.0640777	0.0264418	0.0467727	0	0.00866987	0.0307361
Bacteria_WS2	0.0155277	0	0.0170354	0	0.0517109	0.0458628	0	0	0	0	0	0	0	0	0	0	0	0	0	0	0	0	0	0	0	0	0	0	0	0	0.023319	0.0233095	0.0198998	0.0232102	0.0130561	0.0100614	0	0.0375819	0.0149452	0.0458463	0.0227049	0.0220011	0	0.0219213	0.0499456	0	0	0	0.0095404
Bacteroidota	1.96511	1.21328	7.71278	10.3448	6.29982	9.7038	0.462371	0.688665	1.21173	1.88325	6.25738	7.84101	12.8131	14.9768	44.6625	21.6706	28.5622	41.5201	23.7748	18.4319	56.523	60.3609	39.3938	34.5049	15.9739	17.7787	16.8279	21.2563	26.9694	26.5162	1.76401	1.58293	14.2061	9.74195	6.78918	5.6394	1.33851	1.89899	4.26685	4.17202	14.3016	12.5745	8.47735	9.06868	5.66736	3.48031	9.69438	10.924	14.6602
Caldatribacteriota	0.11732	0.11555	0.530227	0.539998	0.945062	1.18861	0.0126484	0.0252599	0	0.0529139	0.0271366	0.0504083	0	0	0	0	0	0	0.0143298	0.0137691	0	0	0.0491432	0.0533952	0	0.0158512	0.0264368	0.0340044	0.026651	0.035649	0.123453	0.120786	0.297326	0.473699	0.566309	0.528222	0.156635	0.189015	0.319453	0.894003	0.607987	1.13052	0.057669	0.0994891	0.298205	0.182839	0.0675828	0.0849647	0.209844
Caldisericota	0.0207036	0	0.140542	0.356229	0.139085	0.131856	0	0	0	0	0	0.0126021	0	0	0	0	0	0	0	0	0	0	0.123651	0.162507	0	0	0	0	0	0	0.0164605	0	0.0819403	0.156141	0.115873	0.114029	0	0.0154749	0.0672533	0.103154	0.166503	0.208164	0	0.00337251	0.13074	0.0616549	0.0075092	0.0624231	0.0499556
Calditrichota	0.034506	0	0.0170354	0.0155497	0.039229	0.074527	0	0	0	0	0	0	0	0	0	0	0	0	0.00477661	0.00295052	0	0	0	0	0	0	0	0	0	0	0.0397794	0.0211905	0.00936461	0.0474754	0.0408003	0.0620451	0	0.0287391	0.0224178	0.0573079	0.0277504	0.069388	0.0346014	0	0	0.0255124	0	0	0.0140614
Campilobacterota	0.124221	0.108884	1.76529	3.41669	0.197928	1.40646	0.0618368	0.0558377	63.9615	17.6853	0.0606583	0.317572	0	0	0.750004	0.258137	0	0.281492	0.0175143	0	0.414777	0.173467	0.0618253	0.0359837	0.0163723	0.215576	0.627434	0.757478	0.685911	0.5637	0.30589	0.392024	12.6926	8.36832	1.25665	0.627159	0.140361	0.348186	9.75733	5.07977	2.54926	3.07846	0.140328	0.254625	0.569968	2.0091	0.075092	0.0242756	2.9519
Chloroflexi	4.52201	2.85987	1.71419	2.72826	3.09731	3.9614	0.199564	0.620862	0.0139923	0.055319	0.491652	0.146184	0.345161	0.382474	2.85549	1.7876	6.28755	0.746456	3.8404	2.98789	0	0	0.122065	0.159025	0.256499	0.561133	1.58092	1.03772	0.913146	0.755314	4.33733	2.3691	1.93847	3.54272	1.84907	1.94017	1.76366	2.60752	1.36001	2.09747	4.91309	5.22272	0.828512	1.12136	2.06246	1.19908	0.973693	1.21031	1.7993
Cloacimonadota	0.00690119	0	0.0851771	0.128638	0.0410121	0.0687942	0	0	0	0.0168362	2.31779	3.02198	0	0	0.0608522	0.232323	1.9206	0	0	0	0	0	1.38393	1.64132	0.0509359	0.0951073	0.907665	1.1925	3.5544	2.33501	0.00685852	0	0.0327761	0.159306	0.0603845	0.0788141	0	0	0.0653851	0.0664772	0.117309	0.174316	0	0	0.0984223	0.0574028	0.818503	1.59526	0.46652
Cyanobacteria	0.210486	0.0466646	0	0.039581	0.0106988	0.036308	0.0463776	0.0545082	0	0	0	0.00504083	0	0.00194643	0	0	1.92158	0.379511	0	0	0	0	0	0	0	0	0	0	0	0	0.340183	0.118667	0.00819403	0	0.0244802	0.0150921	0.136292	0.0917441	0	0	0.0479326	0.0558489	0.16724	0.0421564	0.00734495	0.0148822	0	0	0.0796408
Desulfobacterota	76.7275	83.3207	74.5022	66.7378	44.5695	40.795	9.08439	18.9915	7.9672	38.5357	65.5046	67.6177	0.716982	1.21068	4.95641	2.31032	6.7938	2.61888	7.5359	4.83	0.322273	0.375217	12.8533	10.4945	38.6658	35.6927	18.0387	18.1525	11.8036	13.8808	64.9255	69.7993	47.1169	44.3061	40.9195	42.8564	70.4856	61.9008	51.2507	57.5624	42.7218	40.0978	66.3001	72.6051	57.9472	63.6257	70.8092	69.2584	37.9186
Elusimicrobiota	0	0	0	0	0	0	0	0	0	0	0	0	0.0477052	0.0165447	0.111055	0.0903478	1.59384	0	0	0	24.8791	27.1023	12.2604	11.307	0	0	0	0	0	0	0	0	0.00702346	0	0.0114241	0	0.0122053	0	0	0.0160462	0	0	1.54361	2.73342	0	0	0	0	1.70275
Fibrobacterota	0.0120771	0.00888849	0	0.0367538	0.0517109	0.0477737	0.0885391	0.0119652	0	0	0	0	19.3052	11.7759	2.79008	10.2846	2.58389	0.123153	0	0	0	0	0	0	0	0	0	0.0035177	0.00841609	0	0.0219473	0	0	0.0348153	0.0342723	0.0553376	0.0223764	0.0320552	0.0112089	0.0412617	0.0365801	0.0863119	0	0.0303526	0.0323178	0.00850412	0	0	0.991246
Firmicutes	11.6216	9.85067	10.3682	12.2362	40.5003	37.0036	35.9609	37.7848	23.5854	27.9049	25.1764	19.3013	6.71381	8.03391	7.09537	20.1347	15.3833	21.0868	13.3459	13.3373	17.5803	11.6581	22.7866	22.8648	40.5432	39.8383	56.344	51.9412	47.903	47.1793	20.0598	20.0949	19.8998	26.7518	45.1578	41.3053	20.3869	28.0063	30.0753	25.9811	28.4505	27.1172	18.3291	10.9236	29.8895	26.9283	17.2086	16.1606	25.1623
Gemmatimonadota	0.0552095	0.0622195	0	0	0.0303133	0	0	0.0212715	0	0	0	0	0	0	0	0	0	0	0	0.00295052	0	0	0	0	0	0.00317024	0	0	0	0	0.0617267	0.0296667	0	0.0116051	0	0	0	0	0	0	0.0214435	0.038925	0.0269122	0.0438426	0	0	0	0	0.00852617
Halanaerobiaeota	0	0	0	0	0	0	0	0	0	0	0	0	0	0	0	0	0	0	0	0	0	0	0	0	0	0	0	0	0	0	0	0	0	0	0	0	0	0	0	0	0	0	0.184541	0	0	0	0	0	0.0038446
Latescibacterota	0.017253	0	0.014906	0	0.0249639	0.0229314	0	0.00398841	0	0	0	0	0	0	0	0	0	0	0	0	0	0	0	0	0	0	0	0	0	0	0	0.0296667	0	0	0.00979208	0.016769	0.0101711	0	0	0	0.0214435	0.0169239	0	0	0.00734495	0	0	0	0.00408654
Marinimicrobia_SAR406	0	0	0.00638828	0.0127225	0	0.0229314	0	0	0	0	0	0	0	0	0	0	0	0	0.00636882	0	0	0	0	0	0	0	0	0	0	0	0.00548682	0	0.00585288	0.0221552	0.0163201	0.0150921	0	0.00884281	0.013077	0.0275078	0.0126138	0.0287706	0.0096115	0.00337251	0.0146899	0.0148822	0	0	0.0051393
Myxococcota	0.0207036	0.0133327	0.0234237	0.00989525	0.0231808	0.0267533	0.00562153	0.00531788	0	0	0	0	0	0	0	0	0	0	0	0	0	0	0	0	0	0	0	0	0.00280536	0	0.0219473	0	0.0105352	0.0126601	0.0195842	0.0201227	0.0244106	0.0121589	0	0.0160462	0.0201821	0.030463	0.0230676	0.0168626	0	0	0	0.00520192	0.00758909
Nitrospirota	0.0293301	0.0222212	0.0532357	0.0975389	0.092723	0.0859927	0.0084323	0	0	0	0	0	0	0	0	0	0	0	0.00796102	0	0	0	0.00634105	0	0	0	0.00881228	0	0	0	0.083674	0.0381429	0.0421408	0.0865107	0.101185	0.0989368	0.0650949	0.0696371	0.0317585	0	0.092081	0.143853	0	0	0.0705115	0	0	0.0173397	0.028197
Patescibacteria	0.119046	0.0133327	0.0511062	0.0650259	0.0695423	0.114657	0.0168646	0.0265894	0	0	0	0	0	0	0	0	0	0	0	0.00196701	0	0	0.0126821	0	0	0.00528374	0	0	0.00420805	0	0.149516	0.086881	0.0749169	0.164581	0.0440644	0.0385686	0.0813686	0.189015	0.063517	0.0114616	0.219481	0.245397	0.0057669	0.0337251	0.0984223	0.0425206	0.0075092	0	0.0428545
Planctomycetota	0.434775	0.237767	0.215072	0.171046	0.308482	0.468183	0.0702691	0.207397	0	0	0	0	0.17679	0.108027	1.29615	0.311915	0.288724	0.625817	0	0	0	0	0	0.0034823	0.0181914	0.0634048	0.00528737	0.00234513	0	0.00668419	0.666648	0.199191	0.209533	0.334438	0.117505	0.231412	0.612299	0.2686	0.199892	0.373648	0.234617	0.411251	0.244132	0.298467	0.245321	0.316779	0	0.0190737	0.208388
Proteobacteria	0.936837	0.524421	0.242755	0.17246	0.495712	0.665011	3.73551	0.452019	0.00559691	0.00721553	0.00478881	0.0378062	0	0	0.0471605	0	0	0.326732	0.213355	0.234075	0	0	0	0.0139292	2.8797	3.53799	5.30676	5.31055	4.41985	4.57644	1.93273	1.10191	0.237627	0.463149	0.21053	0.487977	1.32631	0.82017	0.147584	0.302586	1.16173	3.87219	1.38213	0.925754	0.279108	0.167956	0.0075092	0	1.02028
Spirochaetota	0.524491	0.139994	0.238496	0.322302	0.417254	0.454806	0.881175	0.370922	0	0.0096207	0.0271366	1.39127	51.7069	56.6286	25.6188	32.2176	21.6563	23.2759	0.141706	0.175064	0.280497	0.329965	10.821	18.462	0.0563934	0.0549509	0.0158621	0.0281416	3.33698	3.78325	0.684481	0.86881	1.7863	2.63752	0.682182	3.64054	0.573649	0.431087	1.08539	0.942142	0.946038	0.951124	0.467119	0.345682	0.233569	0.153074	0.0926135	0.0936346	5.62463
Verrucomicrobiota	0.200135	0.0399982	0.0617534	0.12157	0.117687	0.0668832	0.111025	0.0292483	0	0	0	0.0151225	7.85032	6.58868	9.19782	10.4137	0.072181	7.53494	0	0	0	0	0.0126821	0.0278584	0	0.00317024	0	0	0	0	0.130312	0.122905	0.0667229	0.185681	0.0375363	0.135829	0.0895055	0.0873227	0.0224178	0.0229232	0.137491	0.108313	0.357548	0.0354114	0.0675735	0	0	0.00866987	0.918352
Zixibacteria	0.0189783	0	0.0724005	0.0551307	0.103422	0.145232	0	0	0	0	0	0	0	0	0	0	0	0	0	0	0	0	0	0	0	0	0.00528737	0	0	0	0.0397794	0.0360238	0.038629	0.0844006	0.0408003	0.105644	0.0101711	0.0265284	0.0504399	0.0550156	0.107218	0.19801	0.0595913	0.0118038	0.0426007	0.0191343	0	0	0.02763

[truncated: 3 more sheets: TableS7_tab2, TableS7_tab3, TableS8]
